# Supplementary material for: The bacteriophage-encoded regulator PemR attenuates Pseudomonas aeruginosa virulence by hijacking quorum sensing and metabolism
Source: J Virol. 2026 Feb 5;100(3):e02071-25. doi: 10.1128/jvi.02071-25 (PMC13011342; doi:10.1128/jvi.02071-25)
Supplement: Supplemental tables — Tables S1 to S5. [file jvi.02071-25-s0002.xlsx]

## Sheet: S1
Table S1. Genomic annotation of phage PAYQ66
LOCUS PAYQ66 48146 bp DNA linear UNK
DEFINITION PAYQ66 Phage
ACCESSION PAYQ66 Phage
SOURCE PAYQ66 Phage
ORGANISM PAYQ66 Phage
FEATURES Location/Qualifiers
source 1..48146
/genome_id="287.37490"
/organism="PAYQ66" Phage
/mol_type="genomic DNA"
CDS complement(501..938)
/db_xref="SEED:fig|287.37490.orf01"
/translation="MSSTQHQLIEQCATRLRGIVEALDNIHDNTPHRWSTDLDDVHSS
AESLLALIKDHAPPSEDQLIATGLSYPLAKGLAGTPLRDAPASVEQAGRDVEPAPCPF
CGGEVDPTGWLRGDGTRGPECNDCGATARSMEAWQTRAAQKSS"
/transl_table=11
/product="Phage protein"
CDS complement(1511..1834)
/db_xref="SEED:fig|287.37490.orf02"
/translation="MIQRIYLAGPMTGLPEHNFPAFHAEAARLRSLGYQVENPAEHGE
IPGFEWADYLRLDLQKLLTCQAIALLPGWMDSKGARLEFTVATNLGMRALHAEHITGP
AEDAL"
/transl_table=11
/product="Phage protein"
CDS 2383..2934
/db_xref="SEED:fig|287.37490.orf03"
/transl_table=11
/translation="MIAGASGQDIEIAAVERFNGKMIVGVVLVGRHGCTCCCERFQGC
RRPGLGCWRGERSASRRLMPAATRRRTVVAWTGLWKCSTSSAMVPITPSTVKRRLSLQ
RSCARSSAAACAGVQRPRFCSFARWWSAEHPRAGQVMSGIRVSSSRNFQGPMPSACMV
ARRESPRAAAFRMNCSVFMRNAP"
/product="hypothetical protein"
CDS complement(2915..3505)
/db_xref="SEED:fig|287.37490.orf04"
/product="DNA adenine methyltransferase,
phage-associated"
/transl_table=11
/translation="MLAGDFLTVRLPRRPKAVIGNPPYQAELIDGFLARCYELLEYGG
RIGFLLPVYYLQTASKVMDLNRRFSIAQELLPRNLFEGLTKPIMWATFTKARRTVLSG
FFLYAETHALADVHRDLRALLLGNRSRATCWRDVVGAALEACGGRATLQQLYACIEGN
RPTANPWWREKVRQIAGQHFRRIRPGEFEIIKEHSA"
CDS 3532..3705
/db_xref="SEED:fig|287.37490.orf05"
/translation="MTLDEAKKKAREHRCFIVTKADCFLLYRESVPKNVCVGKRKDEK
GIIALVKKACATA"
/transl_table=11
/product="hypothetical protein"
CDS 3762..4067
/translation="MGAYTVTTEFEMNDGRILSCEYGVSFTPGNYSGLPENCYPDESE
AGEPTYYIDGEEVDYKDLPKGLDKIADKLYEAGPGEYGYSETEPDYDGPDFEPDDYY"
/transl_table=11
/product="hypothetical protein"
/db_xref="SEED:fig|287.37490.orf06"
CDS 4081..4380
/db_xref="SEED:fig|287.37490.orf07"
/transl_table=11
/translation="MPTIAELFWHFVTLSSGVTIGLMLAAWLRMQSKVTEETYDTDCE
FVTEYIANMESGPKIIRRPLSQWPIWADSINPAKTNPPESEPPIRIERNFIGKKD"
/product="hypothetical protein"
CDS 4443..4676
/product="hypothetical protein"
/translation="MYALILIACTVVAVAIHFGLIRPVMHAIERQREESRRRAALEAG
LAAAARLQAHNARKPSNHRGAKLNAEREWRSQE"
/transl_table=11
/db_xref="SEED:fig|287.37490.orf08"
CDS 4673..5149
/db_xref="SEED:fig|287.37490.orf09"
/transl_table=11
/translation="MKRGHVIYTHPDELSKWDRRFIELAEQVASWSKGPRKRIGAAIV
RPDRSIASLGYNGPPRGFDDEAFLRMSREEQHAVVIHAEANAIAQAHDGEALDGYTLY
VSPLFPCAVCARRIVDAGIRRVVAYCGHISPDWRASADEAEEVFIAAGVECLFSMD"
/EC_number="3.5.4.12"
/product="Deoxycytidylate deaminase (EC 3.5.4.12)"
CDS 5155..5529
/product="hypothetical protein"
/translation="MTLDHSQIEGLLFFEDPVTHNVIGAAKAAPLDLSGHFVAFGPRI
TVDPLLKNLFLSAPTLYQTLSQQYQAIQGLIEIAEGLPQTPELDKLQRSFVEMQNGML
MAQLVAQKGIEEVANSLDKPPK"
/transl_table=11
/db_xref="SEED:fig|287.37490.orf10"
CDS 5574..5783
/db_xref="SEED:fig|287.37490.orf11"
/product="hypothetical protein"
/translation="MKRNVKVLLAIAAIVAAFGVVGSMDYRDEVREQLSYCENVKNGV
WPDFKEWGKTECSPERIAELENILR"
/transl_table=11
CDS 5868..6443
/product="hypothetical protein"
/translation="MAKSKKSTATAAASAAVVIGLAEIVAAGANGLYTTPEVHGPLVE
QGLVELNPAGPNESGETLTRATQKGIESMNTATNTAPATVAAAAPSSFAIEDGIAMPT
ASGRGRGGNVYPFDALQVGQSFFVPNTAEKPNAAKSLASTVSSATARYAEVVEGQFKT
NKKGEQVPVTRETRKFVVRSVEGGARVWRTA"
/transl_table=11
/db_xref="SEED:fig|287.37490.orf12"
CDS 6610..6951
/transl_table=11
/translation="MSNNEAGQDMNERPQKIIDAKLPLPWLIGSACAVVFSMGGVFVK
LDAVGASLTKLEAKTDTRDERISTLAQSLIQQAGKNDTQDAQITRNAADITDLKRDVE
DIRKSQRWMPK"
/product="hypothetical protein"
/db_xref="SEED:fig|287.37490.orf13"
CDS 7198..7758
/product="Phage lysin, 1,4-beta-N-acetylmuramidase (EC
3.2.1.17) or lysozyme"
/EC_number="3.2.1.17"
/translation="MNESNESPQKKQPNKKTLAGVIGAGAAAILLGVAGQTGFTERFE
GMVLRGYLDPIGVPTKCAGDTYGVEVGKRYSIEECRESLEQGLIKHAEPVLKCAPNLR
TQGYPFALAAAVDHNYHFGTFCGTSIDAAFKRGDYRTGCARFNENAAGRPQWVYVKDG
KGGYKTLPGLITRAAARRELCMKGAG"
/transl_table=11
/db_xref="SEED:fig|287.37490.orf14"
CDS 7758..8072
/db_xref="SEED:fig|287.37490.orf15"
/product="hypothetical protein"
/transl_table=11
/translation="MWAIIVAGAKRFGGWILAALSFLAMLATVWLTSRKVGKSEGQAE
AAEQRAADREAIAVREVNEAREASERQTKAVQNANEVASDNAVLDDDGVSKRLRDEWS
RD"
CDS 8324..8812
/translation="MTDQRNESEEKAAYAALLLKERDPFKAALQLFPDNTNRALWVAN
HWPIDAEVKAEQERLMGEDDGSSFLPSKAELARDIWQRMQGTTLANGVTIPPTPEEYA
KLAKLYADVRGFIEKPQTNVNVTTNVQRVVEVPVFQSESEWENAAARQQRELLENART
RH"
/transl_table=11
/product="hypothetical protein"
/db_xref="SEED:fig|287.37490.orf16"
CDS 8793..10406
/translation="MPALAIKAPEAPPLILQKAPPIEVVFKPLPGSQTIALCSHAAHT
LYEGARGPGKTLTQLMRYYRNVGKGYGKFWRGVIFDLEFDHLAGLVAESKKWFGDNGK
LKDGAKFLESPSQYKWVWPTGEELLFRHVKKVADYEGFHGHEYPYIGWNELTKHPSGD
LYDKFMSVNRVTFDPIKDTPKDPKTGRYLTPNGLPLPEIKCEVFSTTNPSGPGHNWVK
KRFITIAPRGTVVRRSIQIYNPKTEQEETHVITQIAIFGSYKENPYLPASYIAELESI
KEPNLRKAWLYGDWDVTAGGAIDDLWQSHIHVVPRFVVPPSWRIDRTYDDGSSHPFSV
GWWAEADGTEATIVLSDGTEFVFCPQPGSLIQIFEWYGCKKDEKGEFLPNVGLKISAS
DVAQGIIDREVSMMANGWISSQPWPGPADNRIRQVIDVELDTTEKLMSKKGVRWMESD
KSSGSRVIGLQLFRDRLEASVKREGPGVYFMSNCVASIDILPTLPRDEKKIDDVDTSA
EDHVYDMVRYRVLKGANKAATKVKVSMPT"
/transl_table=11
/product="Phage terminase, large subunit"
/db_xref="SEED:fig|287.37490.orf17"
CDS 10420..11934
/product="62kDa structural protein"
/transl_table=11
/translation="MPNVSFVRPELSKLLPMYYLIRDAIAGEPTVKEARTKYLPMPNA
SDQSKENKARYDAYIARAVFYNVARRTLFGLIGQVFMRDPVVKVPALLNPLVANATGS
GINLTQLSKKAVSLNLAYSRAGILVDYPTTEGQGGASVAELEAGKIRPTLYVYAPTEI
INWRTIDRGAEEVLSLVVIFETWCVQDDGFEMKNSGQFRVLRLDEEGYYVHEIWREPN
PTKADGTKIPRGNYQLHEVFKPTDANGNRLDEIPFMFMGSENNDVNPDNPNFYDLASL
NLAHYRNSADYEESCYVVGQPTPVLTGLTEEWVNNVLKGTVNFGSRGGIPLPTGADAK
LLQAEPNTMLKEAMDTKERQMVALGAKLVEQKEVQRTATEAELEAASEGSTLSSATKN
VSAAFEWALKWAARWIGAGDAGVKFELNTDFDIARMTPDERRQIIEEWQKGAITFTEM
RTGLRKAGIATEDDAKAKADIAKDTAEAMALAMPDNVPGDGNTPPAGNVGNGGA"
/db_xref="SEED:fig|287.37490.orf18"
CDS 11937..13031
/translation="MALSDNKRLYDISTRLAVYVEGVKVQQSRQFNFVLRDISEVLKK
LLGRVRYKTLDGLSKAQLNKLVAELRESQSKIYSAYTSQLIEQLKAFMAADLEVNRRA
WVTGYIELDGDSPDEIISDEDAIQFLIEANDSGANPLFGIAAITGGDERIWSQVTNSP
LPANGLYLLPFIKTFTTSAQASIESIIRKAWANRWTVDETLREIIGEEGARQGTPSQL
ARINNQAASVIHTAFAHTAAIVAAGVASAVFSWYVWFSVMDGNTTEICRSRNRKRYRF
GAGPLPPAHIRCRSHTAPANTASDLIDETFYTWLARQPLEVQDDILGTEGGEALRDGK
LKASDIPKYEADEPLTLDEFRRKIKQILSR"
/transl_table=11
/product="Phage minor capsid protein"
/db_xref="SEED:fig|287.37490.orf19"
CDS 13069..13779
/db_xref="SEED:fig|287.37490.orf20"
/translation="MALKKRITKEEHSKLADALKFEYVEDGDGFRLDVDGDEDTGPLR
RAKDREAQLRRDAEKRAKEAEDRLAELEGDDARKKGDIATLEKSWQKKLDDANAASQA
KIDKLTSHTTKTLVDNVALSVATKISNAPSIILPHIRARLQANFDGDEPTTVVLGKDG
KPSAMTIDELSAEFVANKDFSAIITGSKASGGAGKPSQNGGGAPKISGQSDKPADLSK
MNPQELAAHLKEAKATTE"
/transl_table=11
/product="Phage protein"
CDS 13792..14766
/db_xref="SEED:fig|287.37490.orf21"
/translation="MALSDLAVYSEYAYSSFSEVLRQQIDLFNAATGGAIILQGAAHQ
GDFSDVAFFAKVAGGLVRRRNAYGSGAVAEKVMKHLVDTSVKVAAGTPPIRLDPGQFR
WIQQNPEVAGAAMGQQLAVDTMADMLNTGLGATYAALTQVAAVKYDATGNTAPDDGPT
WNNLNNGQAKFGDQSSQIAAWIMHSTPMHKLYGNNLNNSERLFTYGTVNVIRDPFGKL
LVMTDSPNLFAAGTPNVYHILGLVPGAVMIGQNNDFDAMEEGKTGDENLIRVYQAEWS
YNVGVRGFAWDKGNGGKSPTDAALFTSTNWDRYATSEKDLAGVIVEVH"
/transl_table=11
/product="probable phage protein YPO2110"
CDS 14835..15242
/db_xref="SEED:fig|287.37490.orf22"
/product="hypothetical protein"
/translation="MKPAKILFFVDGPAPTPEDYAEASELNGTVVFRNARAVPSEAHS
LEICDGVAGKVPPIYAEKYPEAAEAIKKKAAELKELTSKVGDSPAPKAKGGKTGQQAP
QQPQTPAPATGGQQPAAGQQGGGAPSWNPNPAQ"
/transl_table=11
CDS 15325..15684
/db_xref="SEED:fig|287.37490.orf23"
/product="hypothetical protein"
/translation="MQRIVYFTAGTTPTSGELADIAKLNAAAEAAYEVTVVNGAENAK
YGETNRLIPCDLVAGTVPTIYNAKDVIDPDAIPARGLAATEAIVQAGTPVAVTGGTVT
FTVVDSEITGGVFTPTP"
/transl_table=11
CDS 15697..16215
/db_xref="SEED:fig|287.37490.orf24"
/translation="MAITIVVEDGSGVANANSYVSVADARVYAANRGTELPLDDDEVA
AMLIRATDYLEAQECRYQGKRTSPTQALAWPRTGVFLNCDEVPSNVIPKSLIAAQVQL
AMAINAGFDLQPNISPQDYVTREKVGPIETEYADPVAVGIMPTFTAANALLAPLFGEC
ASNKFALRTIRV"
/transl_table=11
/product="Phage protein"
CDS 16219..16599
/db_xref="SEED:fig|287.37490.orf25"
/transl_table=11
/translation="MARFDRAIQTALRLIAKNGEKVKWRVIDDAAAPDPSQPWNPGPA
TPEDKDVTICFLPVDRQTMETFTFIKGTEVPKGSVMGLMGNVPFNPNLKDVVIRDGVE
LRIANIDVLSPNGQKVLYTVVFQA"
/product="hypothetical protein"
CDS 16596..17051
/db_xref="SEED:fig|287.37490.orf26"
/transl_table=11
/translation="MIEFDQARDEINTLFLTAWNANAGAVVGYVPEIRWQGVQYRDLP
DGSKFWVRVSKQTVFEEQTTLSTCEGKPGQKRYTASGLVFVQVFCPKSNTQAFALGQT
LAKIARNAFRGKTTPGKIWFRNVRINELDPEELYERFNVVTEFEYDELG"
/product="Possible peptidoglycan binding protein"
CDS 17065..18606
/transl_table=11
/translation="MADCAINKIDSNITGLAYAEEECLKQLPASVTWYGLEPNSYSDF
GGELSTVARAPIDPSRQNKKGTITDLDASGGFNSDFTKSNLTRILQGFFFADARELPS
TAPMNAAAIAISAVDAATKTYTVASGGAAFAANMLVNATGFANAANNGLKTVASSTAT
TVVVNETLIDEAAPPAGVKLEVVGRQLAAADANIAVTSGVASLVVTAGDFTTMPELFP
GRWVFIGGDAASNRFANNVGYARIKSVSAKALVFDDTTFAAATETGTGKSIRLFVGVV
IKNEKDPALIKRRSYNIERTLGNGENGVQCEYLEGAVANEFTLNIPQADKLNADLTFI
ACDNTHRSGDPGDEQKAGTRISAPGEDAYNTSSDIYRIKMAVHDDASSNPAALFGYVS
EANVSINNNVSPNKAVGILGAFDTTAGNFEVGGSITAYFTTVAAVKAVRANADVGLSV
ISAAKNAGFIFDIPLLGLGGGRLNVEKDAPITVPLEPAGAENENGYTMLYEVFSYLPT
VAMPD"
/product="Phage protein"
/db_xref="SEED:fig|287.37490.orf27"
CDS 18669..19097
/db_xref="SEED:fig|287.37490.orf28"
/translation="MSGLFKQFKTNSAKETEGVEIEFPEAQNDDGTVPTFIISRMGKS
NKAYSKSLEAATRPYRRQVELGTMKNEVAEQLFMGVFVDTILRGWKNVQDEKGEPIAY
SKDAAISLLSELPDVYERLQEEAKLSANFRDSVLETESGN"
/transl_table=11
/product="Phage tail fibers"
CDS 19160..19462
/db_xref="SEED:fig|287.37490.orf29"
/translation="MRAGQPLPDRIANAPELEPGLQLYLQAFFDLDSERTHAMGLTPI
PWTSIAAYASAFEFDEEQREDLFYFVRKLDSEHLKKLEAKHKANKGNGKRPSKSGR"
/transl_table=11
/product="hypothetical protein"
CDS 19431..19865
/db_xref="SEED:fig|287.37490.orf30"
/product="Phage protein"
/translation="MANDLLSLAVSLERKAKAIDEAASKTAVDTAMAIVGDLAYKTPV
DTSQALSNWRVTLDSPATGTIAPHYPGIQGSSQRASAAETINAAKSVLANKKPGQAIF
ITNNLPYIKRLNDGYSAQAPAGFVERAVLIGRKMLAKFKIKD"
/transl_table=11
CDS 19872..23699
/translation="MAENIEIKVQDKVDSSISTKLKGIASDARTADSAVKALQSSLKS
ISASSGLSRLQSELARTAILQQKLATETQKTQVAMANVEAALQRAIAAEAKANAAINQ
LSAAQSKVATEAQRLATAQQQTAAAAAQAQAAQANLAAAQTNSATASQRLATAQQQTT
AATANAAAAQTRAATAQVQGQTAAQNLAAATTRASTAQTQGANAAQRLATEQQRTAVQ
TANAAAANDRAALAALRLAQAQQRAGQASQTAGQQIAGYVKAAAGIAGVTLSAGAILA
SADAYTTLQNKLQNVTESQSQVVTLTKELFDLANRTRAGVEETATAFTRFDRALKFMG
KSQEDSLRLTETINKALIVSGATAQEASSALLQLSQGFNAGKLQGDEFRAVSENMPMV
LDAVAKALNVPINRVKQLSTEGKITSEVLFNAFQLIQKSVDDTFAKTTPTIGQSLTVL
KNSAIEFFGELNKATGVTAALSKAILWLADNMKTVAVVVTALGTAMLLAFGPQIVAAI
VSATTAVKAFTVALASNPIGLIAVALATVIAYLTLFRDEINLGIDDVTTLGDFFRATF
EGIGQVISDVTLIVGQLWADMTEGASGALGEISSFVGDAVSGWTEDYTSFFQTERTGW
AAALENTAKVLDAIAGFITGLATFAGRAMAEVVITVQNGIANGYNYIVGWIERVTNLA
IESANKLRAMVGKSAYELVNFERMGQAGQTEFESWGKLWAESLEDGFKSQGGAMQKVV
EGLMTRAQQIGANRRASENASLRGAGANQLSAATDDKAAKAAERRGLALEKINTQLDN
ELNRMFTLQPQREAQAKMDQIEESLIQRKIKLTEDERASIMAKIQAVQQAQIVQQKFD
AIYNEAVGPQRDYTATLEASKKLLDLGAISQEQYSRAVTKATEEFKNAQDPMRAYNRD
LDQQLQLLQLLPKQREIEQQVMQVQNDLLTKGITLNAEELTQLRERLTLLQQANALAQ
QEAALMDASVTKRQQYIDQLKAINALKNNPQSGFTQGDAANAVMNANSDLDFTNTDTY
FEGQAQKYEDMYSRIDQLRQQDLISEQTAATLRQRIWLDQQNQTLNAASGFFGQMAQL
QKSENSKMAAVGKAAAIAQAMINTYQAATGAYSSLASIPYVGPALGAAAAAAAIAAGL
ANVQQIRSQNTGFMSGGYTGDIPTNAVAGAVHGQEFVMNAASTNRIGVDNLQALQSGA
ASVQRNGDNVGTGQAAPAAAPEVTVNTPVTAVVVQSKEAALAAMKSSEGKAFVIETIE
ENGGTVARIVGVK"
/transl_table=11
/product="Phage tail tape measure"
/db_xref="SEED:fig|287.37490.orf31"
CDS 23699..24661
/transl_table=11
/translation="MGYAIGTVTKGSGDDAYYQLLAIIKTLAEANGWTTLRYVNTGTN
REWIGKGVGLSGLEEIFIGFKTYNNVSGDYYNFQAATMIGYVAGNSFETQPGIQISGV
PAHNNAITYFITANPQRITGCLKVGTPVYEHFYLGKMFPYARPGEFPSPLVCAGMFNG
AEAKRFSDTNQVFPYPGEYYSSQCYMWLRYQTGVWTKVWSYPFTNANTNNGLPLAGPQ
GTNTLVPADVYYQLEPIIISQLQTNAGSGNVWGELDGVYFCSGFNNGPENVVQMGGSS
VVDQTGMTVLQAVDAIIAVGGRAFVMCQNVNRTTWRDFVALEMK"
/product="Phage protein"
/db_xref="SEED:fig|287.37490.orf32"
CDS 24661..25569
/db_xref="SEED:fig|287.37490.orf33"
/translation="MAYYNGSAATFADLKTAIENACVANGWTLSNGILSKNGCFFQLV
ATTPQLTLQGGTGQTGSTLNGGPSSFVKVMSPTGTPIVFPVNYEIHVMTSPEDEVYCV
INYNADFYQQLSFGKSLISGIGGTGAWFTGSYDSRVGQSGSGNQFDMNSGSNMDSGGT
RGFWGLAGGLFFESLSGGSYSGNYFHCGLDAVNWYNTRGSNLGYPHCAAIINALPNQS
NSATVLVPVKGIKTRGSGGLTIVVNPPSVRYCRIDNLEPGSLVTYGPDQWKVYPFYRK
DLTQRQGSSSSIHSGTYGYAIKYTGS"
/transl_table=11
/product="Phage protein"
CDS 25573..27279
/translation="MAGRIGVFTQPFIYGEDNPDYSTELDKYSEVEYLPVGIDVIGRR
IFGPYAVWRVHAANRWPIVGEEFENFFKDYYFRIHVSPQEIDLQTIASTQTREVDVWN
AYPFTSAIMQDILVNNPIGVEVIGPNPLTFPPLFEQTYEIEVGTSGPANIDLQILFDF
ANVTNPLPVLVTGTRAVKFDIIPETPVTEEWQWLTDNIVAVDGTEQRIALRGEMPRIE
ENLKVIFDDSTKIRKFYSDLMAAVGRLWIPEFQYATRTLSASVTGSFNLYFDTSKTDI
RAGEYVLIQTPLTNALVEIDVLTVTGATVTSQLLFDIPAGSLIMPGSPALLNDGSGLS
RYAVNEVAETTLVCKMLRQRAQLARPGSTVTLPTYLGVPVFEKRPLADEMVDDNVSTG
QQSIDNQTGLPDIISRWDYSRIGGARSYKVNRIQRPEEMDYWKTLFAYMRGAARKVWV
PTYRTDMRLVVQPSDGASTFTIEGVEYAEKLFPIVTHRYIEVETASGIHRTQVTGAAV
AGTGLSTIIVFDPALPVGAGWTDIKRISFLLPMRMAEDKVTWKHYGLESLLQLSLITA
EP"
/transl_table=11
/product="Phage protein"
/db_xref="SEED:fig|287.37490.orf34"
CDS 27280..28110
/db_xref="SEED:fig|287.37490.orf35"
/product="Phage FAD/FMN-containing dehydrogenase"
/transl_table=11
/translation="MSDYDDKEISQQDGAPYELYEWVGTYRSYYMTTDSIPHVFNSTT
YNPVSGLKRSTLKAGTHEEDNIDLTIIVPITEQIVKDYGFQTTPPALDLTIYRFQRDA
ATFVPYWKGPVASIIINGEEATLRTPSKFGNILQGNIPNVYVQPPCNNVLFDERCKVS
RVSNSLDTVVSAISSDGLQISIPSIGGFPNGWFVGGEIAIPARNERRMIVAQTGAILT
VNYGFSRISVGTSIQVTAGCDHSFTSANGCPKFNNQINFGGCPFVPGESNNPFTNGIS
"
CDS 28112..30538
/product="Phage protein"
/transl_table=11
/translation="MWVAIVIAVIALLMVAFMPKPNVENARAAKLGDFQVPRSKYGDP
MPLVWGTVRQKSPITFWFGDFRPVPIKKKVSSGLFSSKKVITGYKNYVGIDCCLCLGP
GVVLRKFWAGTYLVWTGTASGITNIVINQPNLFGGEDQRGGLQGTFTFYDGRYDPPRD
SYLASVLDPNVPAYNGFARALFKSFYIGTTTNLEMFSFEISRMTSGLHATYSIMPNGL
DLNPMEIAYDAITQKFGRFGNLPSVLDLPSFVACAETLYNEQMGMSMAAQSAITGKDL
LEEIMRQCDGLLYQDPATSKIVAKLIRQDYDINTLPVLDESIIKDLKNFSKTTWDSTF
NQCRVTFKDRAGDYDDSVAIAQDFANINYQQRVKSTEISSPGCTTAEVANKLAARQLS
LISVPLYKCDITCNRKASTLRPGDVFVLNWGPFNLQKMVMRVSKIDLGELTSGEVKIS
CVQDRFATATPTFAPPDSSNWTPINTSANAVTVRNFFTPPHFLARITPNEALSTFDSQ
GRLYILAKGPSSASISFDAMFSGDNFATDPTLAIEAAPYNGGGTLSAAYANTVAADTR
HDTTGAFNVQGVSSADIANLQQYTTLDQARDGSALLMVNNELFVYVGFVDNGDGSVTF
PNLYRGVLDTVPASHAAGDRVWFVGGIDGLIPQLVNNSATGYVKLLDTTTSDKLPLSS
APTVSAAQNGRARLPYQPQNLTLDGSRTPAPATGATSITAAWARRSREAQALSVFNDA
DAGLETGTQTRVRWRVGGGGYTTVMVSGTSTTLNVTGLVGTLEVIVDTQITASGLFST
NSERLTMTLS"
/db_xref="SEED:fig|287.37490.orf36"
CDS complement(30535..32607)
/db_xref="SEED:fig|287.37490.orf37"
/product="Phage DNA polymerase"
/translation="MLNEQGFIVAKKSRVVDKLAASIRHALRPVEFMSDEELMALPAG
SVFVFDVETYINFWYVAFKSLDTGKFVAFERSPDHDFNPTKLLWMLWRFCIVGFNSAS
YDLPMIELAARGASCAKLKEASDFIIKSGPAYGTKKVTPFDFEKKYGVQIGRYNHIDL
FNVCPVNGGVTARPASLKLYAGRLHCERMQDLPFPETHVLTREDAAIVRPYCCNDLAN
TELLFNELAPELKLRAEMSEEYGVELRSKSDAQVAEAVINKELEKVLGYYPKKPTLTD
DGPLYYNVPDFVCFQTPQLQQMLEVVRGAAFYLDGLGSPIMPTEIEKLKVTIGKSTYK
LGMGGLHSTEKKTAHVATEDIILADNDVESFYPRTILNQKLFPPHLGEAFLTVYNKIV
ETRIHAKAMAAKCKKEGDRKGAKKWKVIADSLKITINGSFGKLGNKYSTLYAPQLMLQ
VTITGQLVLLMLIEAIEGIGVEVISGNTDGFISKYHKSRHEEVRNLIAAWEAHTGYKT
EETRYKAVYSRDVNSYVAIKDDGGDAEARFLDEKLGAKTKGAYCERGSALNSILSKNP
EALICSDAVIRFLVEGTPVEKTIKECRDFRRFVCVKNVHGGGEKNGRFLGKVVRWYYP
KNEAGYIAYVASGNKVGKTDGARPVMDLPTEFPDDINYDWYINEAVEMLYDCGRLKKA
KNGELAFF"
/transl_table=11
CDS complement(32619..33782)
/translation="MTTQIENDVPIPATPEKPKRKSRARKQAEGTTAKKTANPAASLI
AALKFISVAQKKAGPVNIQFGHIAHNWAAAFDGVLTVAAPIEEDLTACPHTLQFIDAL
SKAGDELSITQLTANTLAVSSGVFRALVPCVAFDEVPIMPPDPQCAVIDDRVKAALAA
VAGLATDGAPNATYAAVLLQAGSAVATNGAALLEAWHGIDLPPGLMLPKAAASAIAKA
SKALTGFGYSQSSATFYFEDGSFIKSQLYGERYPNYASVLDVPNLNLWPIPEDFYRGV
RAIESFSPNGHVFFEDGAVLSRMHKEEASTYRIEGLPERMGFSAKLLLSVEHAFKKAH
FDAETNKVIFYGDNVRGAVMGLDLGTEASYTEQSEDTYINRTSDDPYSDDIPF"
/transl_table=11
/product="hypothetical protein"
/db_xref="SEED:fig|287.37490.orf38"
CDS complement(33787..35442)
/translation="MSSIYVPRWYQEEAEYSIFDYFQRGNVGNPVVAMPTGTGKSVVI
ANFIRRIFGLWPNQRIMMLTHVKELIEQNAEKLMSVWPTAPLGIYSAGLNSREMIMPI
VFGGVQSVAPAIKKALEQNDGRPPHLRHFGWRDLLLIDECHLLSDKEDSFYQYIIAEL
RAINPHLKVIGFTATPYRMKMGMITDNGIFTDICYDITGVESFNRLIAEGYLSPLIAR
PTKTEIDISGVGVVGGEFNSKQLEKAADDDDVVFNAVREMMEMAYNRSTWLVFATGID
NTEHVANVIQSYGLEVLPVHSKLKDKVNTERLRAFKAGELRGIVSGQKLTTGFDHPAI
DFIGDLNPTLSPGKHVQKYGRGTRPSPETGKVNCLVGDFAANIRRLGPINDPRIPNRP
GKGGGDAPVRICEVCGVYNHAAARQCINCGAEFSFETKLFATPGVAEPLRSDAPIVEY
FDVQKVIYNLHEKRDAQGNLTKPPMIKVSYFCGFQMFNEFVMLEHPGLAAKRSRDWWR
QRHREEPPPTTYQALQRVSELRTPARLRVWVNKKYPEVLSAEW"
/transl_table=11
/product="DNA helicase, phage associated; Type III
restriction enzme"
/db_xref="SEED:fig|287.37490.orf39"
CDS complement(35435..36538)
/db_xref="SEED:fig|287.37490.orf40"
/translation="MPSKKSEPNAQLTLNDAPATKPDAGRQNVALDAPGVAKALSKRI
LEDIDEYCVRTYDGGHRWHLGASLIGDGCKRKLWYLFRWTFREQTDGRKQRLFNRGHR
EEARFIEWLEGIGAEVWYENRDGLMYHAESDSYWIAKPGEEGDGLSSPITKEHPYYTQ
HVARAKADGLEFPQYRVSAVNGHFGGSLDGIAKLPARYGIDEPVLLEFKTNGTGAGFN
KLGEAGMPVAKPQHFCQTSTYGSDAAYGFRYVLYFNINKNDDSLHVELVKLDHRLGQQ
MREKAEQIILSQEPPPRLSDNPTFKDCTYCAAKDICHKGAIPEKNCRSCKAARPVENG
EWFCDVHNGVIPRDFVPQACPSYVPITATTQNV"
/transl_table=11
/product="hypothetical protein"
CDS complement(37049..37783)
/db_xref="SEED:fig|287.37490.orf41"
/product="hypothetical protein"
/translation="MQLIQPFNAQQYDPTQGVGSLPIGKHPVIVETSEVKANKANDGG
YLQLNLRIIDGPQAGTTGAYRLNLYHTNQQTVEIAHRQLSAVCHVIGVFQINDSSQLH
GIPFLIEVGPQKNDPQYTEVKKVFDMNGNEPGKAGQGAAPAQPQQAAAGFGQQPQQQP
AQGGAWGGQPQGQQQQPAQQQPAQGGAAWGQQPQQQPQQPQGNGAAWGQQPQQNAAPQ
GGQPGGWQQQPQGGAPAGGAAPWGAR"
/transl_table=11
tRNA complement(37842..37916)
/product="tRNA-Gln-TTG"
/transl_table=11
/db_xref="SEED:fig|287.37490.rna.1"
CDS complement(37922..38638)
/db_xref="SEED:fig|287.37490.orf43"
/transl_table=11
/translation="MQMSQLKPASQLARRYGVKSVVFGSPGSGKTPLINTAPRPVLLV
TEPGMLSMRGSNVPAWEAYSPALITEFFEWFMKSREAANFDTLGIDSISNIAEIILAE
ELSKVKHGMKAYGNMSERTMKICNDLYYMPQKHIVMIAKQGVMENGRQTILQGGEVVY
EPIMQKRPFFPGKDLNVKVPHLFDNVLHLGEAIVPGQPKPVRALRTKEIPEVFARDRL
GNLGELEPPDLSALFTKAMQ"
/product="Phage protein"
CDS complement(38791..39300)
/db_xref="SEED:fig|287.37490.orf44"
/translation="MTPNIIQVTNPETGEVKNYSEAEYIAERDRLLVDWQAKKAALEV
AKEAELEARKLAVMFMHDPAKSGTTENVELGGGYKATMKVPVRYGFVQNAEGKTDKAR
IEKALSKIEKTGQAGELIAERLVKWTPELSLTEYKQLPDNFRKIIDDVIVTSEGTPTL
EIKEPKAKK"
/transl_table=11
/product="Phage protein"
CDS complement(39376..39939)
/translation="MNEPEKTFDYIEEAHVTASGSYHGDRVSLGYFRETIAEAVAALV
KLDAIKKTLFYGRDCGVPAPGDNSGTLAKLPDWIATDGTDEANARAVNIVHAIIGKAT
EAGELLEALSATAEGAAFDDVNALEEVGDGFWYDALLLRAIGSNFGEAQAVNIAKLRK
RFPQKFTEHDANNRDLFEERKILEQKA"
/transl_table=11
/product="Phage toxin-antitoxin protein MazG"
/db_xref="SEED:fig|287.37490.orf45"
CDS 39943..40056
/db_xref="SEED:fig|287.37490.orf46"
/product="hypothetical protein"
/translation="MHLSKSPGTAPQRSDTVAPGVLPVNKILSCLLEFCRV"
/transl_table=11
CDS 40101..40310
/translation="MAEITKLRDETRELLLNRPASLAVGTIAEAMGVSKSWLNAFARG
DIENPGVVTIETLNVYLKKFAKKAN"
/transl_table=11
/product="hypothetical protein"
/db_xref="SEED:fig|287.37490.orf47"
CDS 40313..42628
/product="Phage DNA primase/helicase"
/transl_table=11
/translation="MYQNIPIEMRTYPQWVMWRYEDTDSKKPTKVPYSARTGALASVT
DANTWGTFDECLHALNSGWYNGIGFVLTDADPYSFIDLDDTKGDQTALDRQIKIYNEF
DSYAERSPSGSGLHIIVKGAVPAGRRRSFIEVYSSLRYMTMTGDVYRNVPIKEQNELL
NILWGQMGQGSVAVAHYAGVAEAKETDEQVYNRAVAAANGDKFAELFAGKWEGMYASQ
SEADFALVDIIAFYTQNRAQIARMFRLSGLGQRDKAKRDDYVSYMLNKCFDRMLPPVD
IDGLKNKLDEAIAAKEARDRAEAASLNTNVPQAPIVAPSIPETSKVYSVPPGLVGEIA
QYIYAQAPRPVPEIALAGALGLVAGIVGRAYNISGTGLNQYVLLLAPTGTGKEAIASG
IDKLMAQVIRTVPAASDFIGPGEIASAQAIIKYMSKGPTSFVSLVGEFGIYLQQMASL
NAPPHLLGLRRFMLDAYNKSGEGKVLRPSIYSDKDKNTTAVLAPSFSLLGESTPEKFY
EGLHEGLITEGLLPRFTMIEYHGQVPPLNKAGARVQPSFELIDRLSTLCAHSLMLNSQ
HKAIHVQFAEGVEQASDKFEEHCRNNVNSSDRDVKRQLWSRAHMKALKLAGIVAVGNN
PYDPVITSDVLSWATGVIVADVRNLLARFDAGEIGVDNDETKQLAKVISTVKDFVVSP
WPEVVKYAGEGAGNLHSNRIVPYSYVQRRLAAVSVFRKDRIGASGAIKRALKTLCERG
DLQEVSRATLSKDYGTSAVAYMIAHPGVFGL"
/db_xref="SEED:fig|287.37490.orf48"
CDS 42801..43001
/product="hypothetical protein"
/translation="MAKAIAAKVPGTNNLLVRNLKEGESVEQVSAEMAAEYPGWELEV
IGAQSFGAEKSGGPEGDMMPGY"
/transl_table=11
/db_xref="SEED:fig|287.37490.orf49"
CDS 43046..43195
/db_xref="SEED:fig|287.37490.orf50"
/product="hypothetical protein"
/transl_table=11
/translation="MFAHYFASKKTKFVVISETNRPEGQRIAVSGKAEARRVAKERNA
QPWNF"
CDS 43264..43764
/db_xref="SEED:fig|287.37490.orf51"
/product="hypothetical protein"
/translation="MEIRIDNVNEVLAAIGLTGRHERKGQGWHRVYIHAPQEGTDVTL
YLGRVMFQHGVFQWVKWCVPPNEGELQDYDVYWFRWAVYTATGKHLGPKSWARLKAKA
QERAQAKRDAAKAARDALNADRVAAGKKPRTRALAPVNPRRAACMIVGEWLSAELGRE
VHLFAF"
/transl_table=11
CDS 43781..44044
/translation="MKYVMFKKVHKEFTQYVPIVFPNIIVHADMAKAMLAGPLAGFVV
HSAGEVSPLDMKPHGESSTLNVKADLPDDERRLLMNDYGAMYE"
/transl_table=11
/product="hypothetical protein"
/db_xref="SEED:fig|287.37490.orf52"
CDS 44041..44166
/db_xref="SEED:fig|287.37490.orf53"
/product="hypothetical protein"
/transl_table=11
/translation="MIRQIDRFGGLFVCSRIIDDGKYKGAVEHAKPCAIRVSAEI"
CDS 44423..44695
/product="hypothetical protein"
/translation="MTYQIVESSPLAKARIKSYESTATVEQNTHHRTKYPIDELNIGQ
SFTVPLAEANETSLRITATNRGKKAGKKFCVIKHADYQCFEVARIA"
/transl_table=11
/db_xref="SEED:fig|287.37490.orf54"
CDS 44728..44922
/db_xref="SEED:fig|287.37490.orf55"
/translation="MFAPHYLTLRAQWPQAFAIKPTRGGYEAVVFIEGATNVRNSERA
QDAEGASQGWKRTASGEDRI"
/transl_table=11
/product="hypothetical protein"
CDS 44906..45079
/translation="MKIAFNEYADAYKAVYGVRPLSYTYDVATKFIRIENSGGVSLSR
LREMTKQLRYRKG"
/transl_table=11
/product="hypothetical protein"
/db_xref="SEED:fig|287.37490.orf56"
CDS 45152..45526
/db_xref="SEED:fig|287.37490.orf57"
/translation="MCIVCEIKADLSKTKATAEQAAAIMANVEKLARAMGGVIDVVEA
AHARKPDVFKPEELATIAEAEELFAQSEALPPLAAALLGALLGGSVKVEVAHIQMKDG
ENPEQAIERYMAERNAEGSTKH"
/transl_table=11
/product="hypothetical protein"
CDS 45584..45805
/db_xref="SEED:fig|287.37490.orf58"
/product="hypothetical protein"
/translation="MADEIDATADRMDNELALTIANTCRIAAAIPKGYPGECFFCGED
FARVVEVTDPRSGERVDSCGRCRDARGIK"
/transl_table=11
CDS 45802..46338
/translation="MTPNKLAKESEHSQQVALFAYVAVAYLHGFDVADEWCKTGKLPK
RDPNAPPAVPALEWFHAIPNGGSRGDDEQSRKIRGGQMKAEGARQGIADTFLPWPVYE
QSPTDSQQMVVKWCGLYIEMKKPSLRPKSETAKGGASDEQIAFGQYAQRVGYGWAVCY
DWEQAVCYLRSYIEWGQK"
/transl_table=11
/product="Phage protein"
/db_xref="SEED:fig|287.37490.orf59"
CDS 46335..46568
/translation="MNKDEAAALFEQVKANRAKIDGCRKHRFDIGDPPYRFGQKFVCA
NCGGEMDAVQAFRYCQGYEAAGGDPNEVIPGFR"
/transl_table=11
/product="hypothetical protein"
/db_xref="SEED:fig|287.37490.orf60"
CDS 46568..46774
/db_xref="SEED:fig|287.37490.orf61"
/translation="MDCLKCELTRAKLKTAGLLIVGWPLSRIAEHLSDCYGERYYVEG
DKLYRASKLPPYEPHLIRSNENDT"
/transl_table=11
/product="hypothetical protein"
CDS 46764..46955
/db_xref="SEED:fig|287.37490.orf62"
/translation="MTLDEAKKKAREHRCFIVTKADCFLLYRESVPKNVCVGKRKDEK
GTTGRPRARPRTVRACCRR"
/transl_table=11
/product="hypothetical protein"
CDS 47025..47333
/transl_table=11
/translation="MGRRYKTNPASAGFSIGARAGDRNNQLAVYVRKPENDFNETNNA
LEGKTMSLEELFKIAQQTDNPATRGVFHFPGGKLASAIRHSVTNSVTTMTISDNAGHR
"
/product="hypothetical protein"
/db_xref="SEED:fig|287.37490.orf63"
CDS complement(47379..47726)
/db_xref="SEED:fig|287.37490.orf64"
/translation="MDDETDLHIQLAYDVASSALEEANAANDLLVILLQAVMATQPEA
TNRFHQAVHDALTSTVLIRSDAFENNARRLCGLTRLSGSFSDHRDQHDHSSYKYPYRY
VTLLLRHYISFKW"
/transl_table=11
/product="hypothetical protein"
CDS 47793..48146
/translation="MTAVLVNDAEWEILAGEPAELLKLYVALKRRMDFATGIAGQKTL
INEIVLREGFVVDPIPGRAKPKPYTREQGRSAVRRLEKLGAIKVIGPLVFEFPHARRD
QSDQKSYNQATTKLQP"
/transl_table=11
/product="hypothetical protein"
/db_xref="SEED:fig|287.37490.orf65"

## Sheet: S2
Table S2. Bacterial strains and plasmids used in this study.
Strain or plasmid	Relevant characteristics*	Source
E. coli
TG1	[F´traD36proABlacIqZΔM15]supEthi-1Δ(lac-proAB) Δ(mcrB-hsdSM)5(rK – mK – )	Stratagene
BTH101	F-, cya-99, araD139, galE15, galK16, rpsL1 (Strr), hsdR2, mcrA1, mcrB1	Stratagene
BL21(DE3)	F- ompT hsdSB (rB- mB-) gal dcm (DE3)	Novagen
P. aeruginosa
PAO1	Wild type Pseudomonas aeruginosa PAO1	This lab
Plasmids
pME6032	E. coli-P. aeruginosa shuttle cloning vector containing lacIq-Ptac fragment for gene expression, Tcr	(Heeb et al., 2000)
pME6032-orf03-flag	pME6032 with the entire orf03 gene and the 3x flag sequence	This study
pME6032-orf05-flag	pME6032 with the entire orf05 gene and the 3x flag sequence	This study
pME6032-orf06-flag	pME6032 with the entire orf06 gene and the 3x flag sequence	This study
pME6032-orf07-flag	pME6032 with the entire orf07 gene and the 3x flag sequence	This study
pME6032-orf08-flag	pME6032 with the entire orf08 gene and the 3x flag sequence	This study
pME6032-orf11-flag	pME6032 with the entire orf11 gene and the 3x flag sequence	This study
pME6032-orf12-flag	pME6032 with the entire orf12 gene and the 3x flag sequence	This study
pME6032-orf13-flag	pME6032 with the entire orf13 gene and the 3x flag sequence	This study
pME6032-orf15-flag	pME6032 with the entire orf15 gene and the 3x flag sequence	This study
pME6032-orf16-flag	pME6032 with the entire orf16 gene and the 3x flag sequence	This study
pME6032-orf22-flag	pME6032 with the entire orf22 gene and the 3x flag sequence	This study
pME6032-orf23-flag	pME6032 with the entire orf23 gene and the 3x flag sequence	This study
pME6032-orf25-flag	pME6032 with the entire orf25 gene and the 3x flag sequence	This study
pME6032-orf29-flag	pME6032 with the entire orf29 gene and the 3x flag sequence	This study
pME6032-orf38-flag	pME6032 with the entire orf38 gene and the 3x flag sequence	This study
pME6032-orf40-flag	pME6032 with the entire orf40 gene and the 3x flag sequence	This study
pME6032-orf41-flag	pME6032 with the entire orf41 gene and the 3x flag sequence	This study
pME6032-orf46-flag	pME6032 with the entire orf46 gene and the 3x flag sequence	This study
pME6032-orf49-flag	pME6032 with the entire orf49 gene and the 3x flag sequence	This study
pME6032-orf50-flag	pME6032 with the entire orf50 gene and the 3x flag sequence	This study
pME6032-orf51-flag	pME6032 with the entire orf51 gene and the 3x flag sequence	This study
pME6032-orf52-flag	pME6032 with the entire orf52 gene and the 3x flag sequence	This study
pME6032-orf53-flag	pME6032 with the entire orf53 gene and the 3x flag sequence	This study
pME6032-orf54-flag	pME6032 with the entire orf54 gene and the 3x flag sequence	This study
pME6032-orf55-flag	pME6032 with the entire orf55 gene and the 3x flag sequence	This study
pME6032-orf56-flag	pME6032 with the entire orf56 gene and the 3x flag sequence	This study
pME6032-orf57-flag	pME6032 with the entire orf57 gene and the 3x flag sequence	This study
pME6032-orf58-flag	pME6032 with the entire orf58 gene and the 3x flag sequence	This study
pME6032-orf60-flag	pME6032 with the entire orf60 gene and the 3x flag sequence	This study
pME6032-orf61-flag	pME6032 with the entire orf61 gene and the 3x flag sequence	This study
pME6032-orf62-flag	pME6032 with the entire orf62 gene and the 3x flag sequence	This study
pME6032-orf63-flag	pME6032 with the entire orf63 gene and the 3x flag sequence	This study
pME6032-orf64-flag	pME6032 with the entire orf64 gene and the 3x flag sequence	This study
pME6032-orf65-flag	pME6032 with the entire orf65 gene and the 3x flag sequence	This study
pME6032-pemR-flag	pME6032 with the entire pemR gene and the 3x flag sequence	This study
pME6032-pemRS34A-flag	pME6032 with the entire pemRS34A gene and the 3x flag sequence	This study
mini-CTX-lux	Expression reporter plasmid carrying the promoterless luxCDABE gene; Tcr	Invitrogen
mini-CTX-mvfR-lux	mini-CTX containing mvfR promoter driving luxCDABE reporter gene	This study
mini-CTX-fiag	Expression reporter plasmid carrying the 3x flag sequence; Tcr;	This lab
mini-CTX-mvfR-flag	Expression plasmid, mini-CTX-mvfR containing the entire mvfR gene and the 3× flag sequence; Tcr	This study
pKT25	Bacterial two-hybrid plasmid, lac promoter and the T25 fragment for C-terminal heterologous protein fusion; Kanr	(Karimova et al., 1998)
pUT18C	Bacterial two-hybrid vector, designed to create C-terminal heterologous protein fusion; Cbr	(Karimova et al., 1998)
pKT25-pemR	pKT25 with the coding sequence of PemR; Kanr	This study
pUT18C-pemR	pUT18C with the coding sequence of PemR; Cbr	This study
pET28a	Expression vector with N-terminal hexahistidine affinity tag, Kmr	Novagen
pET28a-pemR	Protein expression construct, the entire gene of pemR cloned in pET28a vector	This study
pET28a-pemRS34A	Protein expression construct, the entire gene of pemRS34A cloned in pET28a vector	This study
pMS402	Expression reporter plasmid carrying the promoterless luxCDABE gene; Kmr, Tmpr	This study
pKD-pqsH	pMS402 containing pqsH promoter driving luxCDABE reporter gene	(Wang T, et. al. ,2020)
pKD-antA	pMS402 containing antA promoter driving luxCDABE reporter gene	(Wang T, et. al. ,2020)
pKD-antR	pMS402 containing antR promoter driving luxCDABE reporter gene	(Wang T, et. al. ,2020)
pKD-phzA1	pMS402 containing phzA1 promoter driving luxCDABE reporter gene	(Wang T, et. al. ,2020)
pKD-phzA2	pMS402 containing phzA2 promoter driving luxCDABE reporter gene	(Wang T, et. al. ,2020)
pKD-rhlAB	pMS402 containing rhlAB promoter driving luxCDABE reporter gene	(Wang T, et. al. ,2020)
pKD-rhlI	pMS402 containing rhlI promoter driving luxCDABE reporter gene	(Wang T, et. al. ,2020)
pKD-rhlR	pMS402 containing rhlR promoter driving luxCDABE reporter gene	(Wang T, et. al. ,2020)
pKD-cdrA	pMS402 containing cdrA promoter driving luxCDABE reporter gene	This study
pKD-hcp1	pMS402 containing hcp1 promoter driving luxCDABE reporter gene	(Li M, et.al., 2025)
pKD-hcp2	pMS402 containing hcp2 promoter driving luxCDABE reporter gene	(Li M, et.al., 2025)
pKD-hcp3	pMS402 containing hcp3 promoter driving luxCDABE reporter gene	(Li M, et.al., 2025)
pKD-rsmA	pMS402 containing rsmA promoter driving luxCDABE reporter gene	(Li M, et.al., 2025)
pKD-pilG	pMS402 containing pilG promoter driving luxCDABE reporter gene	This study
pKD-fleQ	pMS402 containing fleQ promoter driving luxCDABE reporter gene	This study
*Tcr, Cbr, Kmr and Gmr represent resistance to tetracycline, , Carbeniclllin, kanamycin and Gentamicin, respectively.
Karimova, G., Pidoux, J., Ullmann, A., and Ladant, D.A bacterial two-hybrid system based on a reconstituted signal transduction pathway. Proc Natl Acad Sci U S A. 1998; 95:5752-5756.
Heeb, S., Itoh, Y., Nishijyo, T., Schnider, U., Keel, C., Wade, J., Walsh, U., O'Gara, F., and Haas, D. Small, stable shuttle vectors based on the minimal pVS1 replicon for use in gram-negative, plant-associated bacteria. Mol Plant Microbe Interact. 2000; 13: 232-237.
Wang T, Qi Y, Wang Z, Zhao J, Ji L, Li J, et al. Coordinated regulation of anthranilate metabolism and bacterial virulence by the GntR family regulator MpaR in Pseudomonas aeruginosa. Mol Microbiol. 2020;114(5):857-69.
Li M, Guo H, Wang L, Tao R, Song G, Cao L, Yan W, Wu Z, Liu Q, Chen Y, Gong L, Wang T, Zhang Y. A plasmid-encoded inactive toxin-antitoxin system MtvT/MtvA regulates plasmid conjugative transfer and bacterial virulence in Pseudomonas aeruginosa. Nucleic Acids Res. 2025;53(4):gkaf075.

## Sheet: S3
Table S3. Genes altered expression in the P. aeruginosa PAO1 harboring pME6032-pemR(PemR) or pME6032(Control) by RNA-seq.
Gene ID	Gene Name	Fold Change (PemR/Control)	Log2Fold Change	P-Value	Gene description
PA0035	trpA	0.419	-1.25639	1.71484e-08	tryptophan synthase subunit alpha
PA0036	trpB	0.378	-1.40504	3.04241e-10	tryptophan synthase subunit beta
PA0039	PA0039	0.373	-1.42261	1.02385e-08	hypothetical protein
PA0085	hcp1	0.382	-1.39012	3.67296e-11	protein secretion apparatus assembly protein
PA0105	coxB	0.361	-1.47049	1.48446e-08	cytochrome C oxidase subunit II
PA0114	senC	2.889	1.53081	1.19357e-09	cytochrome c oxidase assembly protein SenC
PA0122	PA0122	0.497	-1.00933	5.09553e-07	hypothetical protein
PA0162	opdC	2.102	1.07176	5.91565e-10	histidine porin OpdC
PA0169	PA0169	0.398	-1.32778	1.60061e-08	hypothetical protein
PA0170	PA0170	0.411	-1.28222	8.47728e-07	hypothetical protein
PA0171	PA0171	0.341	-1.55392	6.43186e-09	hypothetical protein
PA0172	PA0172	0.431	-1.21561	2.35562e-07	hypothetical protein
PA0179	PA0179	0.388	-1.36447	7.58291e-08	two-component response regulator
PA0191	PA0191	2.328	1.21922	7.53611e-06	transcriptional regulator
PA0192	PA0192	6.003	2.58569	1.29338e-10	TonB-dependent receptor
PA0193	PA0193	6.002	2.58553	1.19119e-09	hypothetical protein
PA0194	PA0194	4.714	2.2369	8.48524e-08	hypothetical protein
PA0221	PA0221	0.484	-1.04651	0.000316324	aminotransferase
PA0307	PA0307	2.445	1.29009	1.98241e-07	hypothetical protein
PA0321	PA0321	0.454	-1.13926	0.00976974	acetylpolyamine aminohydrolase
PA0328	PA0328	0.39	-1.35886	7.51987e-10	hypothetical protein
PA0422	PA0422	0.294	-1.76812	1.40069e-10	hypothetical protein
PA0423	pasP	0.199	-2.332	5.56799e-13	hypothetical protein
PA0456	PA0456	0.479	-1.06048	4.08011e-10	cold-shock protein
PA0457	PA0457	0.437	-1.19535	7.1961e-07	hypothetical protein
PA0492	PA0492	0.416	-1.26488	8.99576e-09	hypothetical protein
PA0493	PA0493	0.274	-1.86726	1.4087e-06	acetyl-CoA carboxylase biotin carboxyl carrier protein subunit
PA0494	PA0494	0.317	-1.65787	2.88835e-10	acetyl-CoA carboxylase biotin carboxylase subunit
PA0495	PA0495	0.342	-1.54893	4.41412e-10	hypothetical protein
PA0496	PA0496	0.342	-1.54663	4.0416e-09	hypothetical protein
PA0505	PA0505	0.434	-1.20577	1.72157e-07	hypothetical protein
PA0512	PA0512	2.146	1.10161	0.000134967	heme d1 biosynthesis protein NirH
PA0513	PA0513	3.975	1.9909	6.53044e-06	heme d1 biosynthesis protein NirG
PA0514	nirL	2.778	1.47428	3.96077e-06	heme d1 biosynthesis protein NirL
PA0515	PA0515	2.869	1.52063	4.52462e-07	heme d1 biosynthesis protein NirD
PA0516	nirF	3.765	1.9127	4.8167e-11	heme d1 biosynthesis protein NirF
PA0517	nirC	2.809	1.49002	1.90148e-06	cytochrome c55X
PA0518	nirM	2.096	1.06731	4.54181e-06	cytochrome C-551
PA0519	nirS	2.791	1.48078	1.97342e-11	nitrite reductase
PA0520	nirQ	2.335	1.22322	3.21619e-08	denitrification regulatory protein NirQ
PA0521	PA0521	2.889	1.53064	4.22377e-05	cytochrome C oxidase subunit
PA0523	norC	10.325	3.36806	1.14961e-11	nitric oxide reductase subunit C
PA0524	norB	12.492	3.64291	1.96647e-13	nitric oxide reductase subunit B
PA0525	PA0525	12.078	3.59429	7.351e-12	denitrification protein NorD
PA0526	PA0526	4.284	2.09893	6.97975e-13	hypothetical protein
PA0530	PA0530	2.346	1.23005	7.81391e-09	class III pyridoxal phosphate-dependent aminotransferase
PA0531	PA0531	2.795	1.48301	1.72137e-07	glutamine amidotransferase
PA0534	PA0534	2.234	1.15931	2.61935e-08	hypothetical protein
PA0572	PA0572	0.419	-1.25463	3.6956e-10	hypothetical protein
PA0588	PA0588	0.34	-1.5565	8.86228e-12	hypothetical protein
PA0612	ptrB	0.405	-1.30487	5.68741e-10	repressor PtrB
PA0613	PA0613	0.495	-1.01556	4.091e-07	hypothetical protein
PA0614	PA0614	0.359	-1.47951	9.17933e-08	hypothetical protein
PA0615	PA0615	0.471	-1.0874	6.33979e-08	hypothetical protein
PA0616	PA0616	0.417	-1.26131	3.27463e-08	hypothetical protein
PA0617	PA0617	0.381	-1.39197	4.65783e-08	bacteriophage protein
PA0618	PA0618	0.436	-1.19654	3.65426e-08	bacteriophage protein
PA0619	PA0619	0.421	-1.24833	2.39901e-08	bacteriophage protein
PA0620	PA0620	0.442	-1.17864	9.48528e-10	bacteriophage protein
PA0621	PA0621	0.435	-1.20085	3.02267e-08	hypothetical protein
PA0622	PA0622	0.318	-1.65229	1.88893e-11	bacteriophage protein
PA0623	PA0623	0.364	-1.45668	9.86436e-09	bacteriophage protein
PA0624	PA0624	0.351	-1.51075	3.64606e-07	hypothetical protein
PA0625	PA0625	0.466	-1.10301	1.85056e-09	hypothetical protein
PA0626	PA0626	0.406	-1.3003	1.95782e-08	hypothetical protein
PA0628	PA0628	0.483	-1.04966	4.61045e-08	hypothetical protein
PA0629	PA0629	0.454	-1.13975	1.26113e-06	hypothetical protein
PA0630	PA0630	0.444	-1.17141	0.00010637	hypothetical protein
PA0631	PA0631	0.406	-1.29917	1.59627e-05	hypothetical protein
PA0633	PA0633	0.32	-1.64343	5.68319e-10	hypothetical protein
PA0634	PA0634	0.323	-1.63111	2.11817e-09	hypothetical protein
PA0635	PA0635	0.281	-1.8294	1.25796e-07	hypothetical protein
PA0636	PA0636	0.432	-1.2105	4.35557e-09	hypothetical protein
PA0637	PA0637	0.401	-1.31772	1.02939e-05	hypothetical protein
PA0639	PA0639	0.425	-1.2358	3.99833e-08	hypothetical protein
PA0640	PA0640	0.429	-1.22025	4.93439e-08	bacteriophage protein
PA0641	PA0641	0.401	-1.31745	6.29302e-11	bacteriophage protein
PA0643	PA0643	0.354	-1.49869	6.45063e-10	hypothetical protein
PA0644	PA0644	0.406	-1.30004	2.40765e-05	hypothetical protein
PA0646	PA0646	0.357	-1.48615	8.02276e-10	hypothetical protein
PA0647	PA0647	0.373	-1.42282	1.38451e-05	hypothetical protein
PA0713	PA0713	2.409	1.26861	1.29637e-05	hypothetical protein
PA0714	PA0714	2.823	1.49717	2.73548e-06	hypothetical protein
PA0737	PA0737	0.492	-1.02248	4.11893e-05	hypothetical protein
PA0742	PA0742	0.392	-1.3504	1.29976e-05	hypothetical protein
PA0746	PA0746	0.455	-1.1366	7.0227e-07	acyl-CoA dehydrogenase
PA0752	PA0752	0.433	-1.20655	2.71538e-07	hypothetical protein
PA0753	PA0753	0.406	-1.30005	5.68106e-05	hypothetical protein
PA0754	PA0754	0.397	-1.332	3.20934e-09	hypothetical protein
PA0779	PA0779	0.496	-1.01025	5.8561e-10	ATP-dependent protease
PA0781	PA0781	2.095	1.06711	6.74165e-06	hypothetical protein
PA0795	prpC	0.437	-1.19297	4.18042e-10	methylcitrate synthase
PA0798	pmtA	0.42	-1.25209	0.000335331	phospholipid methyltransferase
PA0807	ampDh3	0.436	-1.19884	1.0312e-07	protein AmpDh3
PA0808	PA0808	0.426	-1.23062	0.00140269	hypothetical protein
PA0816	PA0816	0.461	-1.11739	5.07675e-07	transcriptional regulator
PA0887	acsA	0.31	-1.69184	2.38133e-12	acetyl-CoA synthetase
PA0958	oprD	0.404	-1.30609	2.5768e-11	porin D
PA0985	pyoS5	0.056	-4.15895	2.14719e-15	pyocin S5
PA0986	PA0986	2.769	1.46933	0.000885529	hypothetical protein
PA0996	pqsA	0.412	-1.27986	4.08518e-11	anthranilate--CoA ligase
PA0997	pqsB	0.352	-1.50436	1.31398e-11	hypothetical protein
PA0998	pqsC	0.345	-1.5365	1.27854e-11	hypothetical protein
PA0999	pqsD	0.415	-1.26865	3.41707e-10	3-oxoacyl-ACP synthase
PA1000	pqsE	0.471	-1.08598	3.78466e-09	thioesterase PqsE
PA1001	phnA	0.417	-1.26124	2.09419e-09	anthranilate synthase component I
PA1002	phnB	0.475	-1.07303	1.48696e-08	anthranilate synthase component II
PA1019a	PA1019a	0.364	-1.45797	0.00806383	thioesterase
PA1041	PA1041	0.342	-1.5471	4.14487e-09	hypothetical protein
PA1051	PA1051	0.469	-1.09241	1.97345e-08	transporter
PA1070	braG	0.46	-1.12009	1.00167e-07	ABC transporter ATP-binding protein
PA1123	PA1123	3.76	1.91087	1.9514e-11	hypothetical protein
PA1130	rhlC	0.49	-1.03053	0.000354923	rhamnosyltransferase
PA1131	PA1131	0.33	-1.60149	3.61659e-06	major facilitator superfamily transporter
PA1137	PA1137	3.371	1.75297	1.54954e-10	oxidoreductase
PA1150	pys2	0.265	-1.91756	9.43256e-13	pyocin-S2
PA1159	PA1159	0.494	-1.01735	6.48881e-05	cold-shock protein
PA1163	ndvB	2.049	1.03507	3.07619e-07	glycosyl transferase
PA1177	napE	0.441	-1.18137	0.00861569	nitrate reductase protein NapE
PA1183	dctA	2.15	1.10401	3.97651e-08	C4-dicarboxylate transport protein
PA1190	PA1190	0.414	-1.27376	9.72826e-06	hypothetical protein
PA1221	PA1221	0.493	-1.02137	0.0086615	hypothetical protein
PA1228	PA1228	2.209	1.14315	2.03566e-08	hypothetical protein
PA1245	PA1245	0.223	-2.16533	6.6293e-12	hypothetical protein
PA1246	aprD	0.285	-1.81056	4.73892e-08	alkaline protease secretion ATP-binding protein AprD
PA1247	aprE	0.235	-2.09121	1.67622e-07	alkaline protease secretion protein AprE
PA1248	aprF	0.283	-1.8226	6.49667e-07	alkaline protease secretion protein AprF
PA1249	aprA	0.231	-2.11665	8.30934e-10	alkaline metalloproteinase
PA1260	PA1260	0.38	-1.39487	0.00317655	amino acid ABC transporter substrate-binding protein
PA1300	PA1300	2.275	1.18605	9.4925e-05	ECF subfamily sigma-70 factor
PA1301	PA1301	2.207	1.14188	0.000472005	transmembrane sensor
PA1337	ansB	0.372	-1.42549	2.55589e-11	glutaminase-asparaginase
PA1340	PA1340	0.457	-1.12826	8.79424e-10	amino acid ABC transporter permease
PA1341	PA1341	0.464	-1.1071	4.16898e-09	amino acid ABC transporter permease
PA1342	PA1342	0.392	-1.35275	4.59375e-11	ABC transporter
PA1347	PA1347	0.25	-2.00008	0.00112163	transcriptional regulator
PA1409	aphA	0.337	-1.56778	2.48162e-05	acetylpolyamine aminohydrolase
PA1410	PA1410	0.183	-2.45209	6.05651e-06	spermidine/putrescine-binding protein
PA1466	PA1466	0.4	-1.32069	0.000743857	hypothetical protein
PA1480	ccmF	2.067	1.04776	1.09046e-09	cytochrome c-type biogenesis protein CcmF
PA1481	ccmG	2.104	1.07309	2.15529e-07	cytochrome c-type biogenesis protein CcmG
PA1482	ccmH	2.089	1.06256	7.10187e-07	cytochrome c-type biogenesis protein CcmH
PA1483	cycH	2.056	1.03962	3.91802e-08	cytochrome c-type biogenesis protein CycH
PA1497	PA1497	2.166	1.11498	0.0100569	transporter
PA1498	pykF	9.606	3.26395	4.36447e-11	pyruvate kinase
PA1499	PA1499	11.349	3.50447	1.27927e-11	hypothetical protein
PA1500	PA1500	13.332	3.73686	1.09529e-11	2-hydroxy-3-oxopropionate reductase
PA1501	PA1501	14.811	3.88861	2.73589e-12	hypothetical protein
PA1502	gcl	27.414	4.77682	2.75611e-14	glyoxylate carboligase
PA1503	PA1503	7.526	2.91187	3.22856e-09	hypothetical protein
PA1512	hcpA	0.38	-1.39723	0.00895454	secreted protein Hcp
PA1515	alc	3.024	1.5965	4.054e-08	allantoicase
PA1516	PA1516	2.745	1.45706	1.07138e-07	hypothetical protein
PA1517	PA1517	2.453	1.29435	1.1592e-09	hypothetical protein
PA1518	PA1518	3.494	1.80477	1.2065e-10	5-hydroxyisourate hydrolase
PA1519	PA1519	2.324	1.21691	5.73913e-06	transporter
PA1524	xdhA	0.438	-1.18976	1.95275e-06	xanthine dehydrogenase
PA1541	PA1541	2.629	1.39452	5.66276e-07	drug efflux transporter
PA1547	PA1547	2.239	1.16266	7.81218e-06	hypothetical protein
PA1549	PA1549	4.317	2.10992	3.26512e-12	cation-transporting P-type ATPase
PA1550	PA1550	3.425	1.77631	6.28965e-11	hypothetical protein
PA1551	PA1551	2.817	1.49431	1.4821e-11	ferredoxin
PA1554	ccoN1	0.481	-1.05491	1.21941e-09	cbb3-type cytochrome C oxidase subunit I
PA1555	ccoP2	3.34	1.73997	2.74981e-11	cytochrome C oxidase cbb3-type subunit CcoP
PA1555.1	ccoQ2	2.693	1.42899	5.73916e-08	cytochrome C oxidase cbb3-type subunit CcoQ
PA1556	ccoO2	2.794	1.48258	9.86736e-12	cbb3-type cytochrome C oxidase subunit II
PA1557	ccoN2	2.541	1.34557	1.10142e-10	cbb3-type cytochrome C oxidase subunit I
PA1631	PA1631	2.359	1.23816	1.8595e-07	acyl-CoA dehydrogenase
PA1657	PA1657	2.655	1.40869	4.05168e-10	hypothetical protein
PA1658	PA1658	3.064	1.61532	2.65423e-11	hypothetical protein
PA1659	PA1659	4.372	2.12831	2.37926e-10	hypothetical protein
PA1660	PA1660	3.903	1.96473	4.73467e-11	hypothetical protein
PA1661	PA1661	4.301	2.10478	5.81684e-11	hypothetical protein
PA1662	PA1662	4.135	2.04804	1.06343e-12	ClpA/B-type protease
PA1663	PA1663	4.863	2.28181	2.91458e-12	transcriptional regulator
PA1665	PA1665	3.752	1.90778	1.30049e-11	hypothetical protein
PA1666	PA1666	3.797	1.92468	4.67685e-09	hypothetical protein
PA1667	PA1667	3.659	1.87146	7.88469e-11	hypothetical protein
PA1668	PA1668	3.788	1.92158	3.169e-10	hypothetical protein
PA1669	PA1669	3.939	1.97776	1.16732e-12	hypothetical protein
PA1670	stp1	4.104	2.03701	1.40616e-08	serine/threonine phosphoprotein phosphatase Stp1
PA1671	stk1	4.734	2.24302	1.99411e-09	serine-threonine kinase Stk1
PA1673	PA1673	0.344	-1.53902	8.6505e-11	bacteriohemerythrin
PA1688	PA1688	0.471	-1.08733	2.31384e-07	hypothetical protein
PA1689	PA1689	0.383	-1.38398	9.21959e-11	hypothetical protein
PA1691	pscT	3.085	1.62528	0.000204758	translocation protein in type III secretion
PA1694	pscQ	2.06	1.04291	3.41764e-06	type III secretion system protein
PA1697	PA1697	2.154	1.1067	1.60066e-08	type III secretion system ATPase
PA1715	pscB	2.258	1.17493	7.83142e-05	type III export apparatus protein
PA1716	pscC	2.246	1.16743	2.30335e-08	type III secretion outer membrane protein PscC
PA1717	pscD	2.416	1.27264	4.50808e-08	type III export protein PscD
PA1724	pscK	2.132	1.09207	0.000271794	type III export protein PscK
PA1725	pscL	2.203	1.13978	4.62033e-06	type III secretion system protein
PA1751	PA1751	0.438	-1.1903	2.30432e-06	hypothetical protein
PA1754	cysB	0.099	-3.33885	2.75307e-15	transcriptional regulator CysB
PA1761	PA1761	0.405	-1.30532	2.41305e-07	hypothetical protein
PA1797	PA1797	0.496	-1.01116	1.90509e-05	hypothetical protein
PA1812	mltD	0.12	-3.0566	5.71615e-14	membrane-bound lytic murein transglycosylase D
PA1828	PA1828	0.438	-1.19108	1.78788e-08	short-chain dehydrogenase
PA1835	PA1835	0.432	-1.2098	5.28353e-06	hypothetical protein
PA1869	PA1869	0.302	-1.72921	1.2475e-08	acyl carrier protein
PA1870	PA1870	0.483	-1.04853	0.0161414	hypothetical protein
PA1884	PA1884	0.399	-1.32432	0.000288546	transcriptional regulator
PA1885	PA1885	0.34	-1.55652	6.99355e-06	hypothetical protein
PA1898	qscR	3.26	1.70509	3.68579e-06	quorum-sensing control repressor
PA1901	phzC2	2.071	1.05029	2.36095e-05	phenazine biosynthesis protein PhzC
PA1905	phzG2	0.03	-5.06573	0.00748802	pyridoxamine 5'-phosphate oxidase
PA1919	nrdG	6.611	2.72497	1.02564e-05	class III (anaerobic) ribonucleoside-triphosphate reductase activating protein NrdG
PA1920	nrdD	3.363	1.74966	4.92472e-11	anaerobic ribonucleoside triphosphate reductase
PA1951	PA1951	0.425	-1.23329	0.00092735	hypothetical protein
PA2011	liuE	0.486	-1.04033	1.79772e-07	3-hydroxy-3-isohexenylglutaryl-CoA/hydroxy-methylglutaryl-CoA lyase
PA2012	liuD	0.292	-1.7772	9.98378e-11	methylcrotonyl-CoA carboxylase subunit alpha
PA2013	liuC	0.264	-1.9237	1.14163e-08	gamma-carboxygeranoyl-CoA hydratase
PA2014	liuB	0.251	-1.99199	7.00976e-11	methylcrotonyl-CoA carboxylase subunit beta
PA2015	liuA	0.253	-1.98492	2.42537e-12	isovaleryl-CoA dehydrogenase
PA2016	liuR	0.252	-1.98966	1.87394e-10	liu genes regulator
PA2024	PA2024	0.498	-1.00717	0.000209886	ring-cleaving dioxygenase
PA2041	PA2041	0.483	-1.05012	3.99741e-05	amino acid permease
PA2062	PA2062	0.488	-1.03374	1.3735e-05	pyridoxal-phosphate dependent protein
PA2097	PA2097	0.441	-1.18054	1.11506e-06	flavin-binding monooxygenase
PA2101	PA2101	0.418	-1.25881	0.0104219	hypothetical protein
PA2109	PA2109	0.305	-1.71405	0.000203924	hypothetical protein
PA2110	PA2110	0.256	-1.96741	3.90282e-09	hypothetical protein
PA2111	PA2111	0.282	-1.82688	3.75782e-09	hypothetical protein
PA2112	PA2112	0.279	-1.84393	2.03972e-10	hypothetical protein
PA2113	opdO	0.277	-1.85171	3.65775e-10	pyroglutatmate porin OpdO
PA2114	PA2114	0.385	-1.37592	8.70792e-11	major facilitator superfamily transporter
PA2138	PA2138	2.778	1.4739	1.78077e-06	multifunctional non-homologous end joining protein LigD
PA2174	PA2174	0.279	-1.84402	0.00639442	hypothetical protein
PA2191	exoY	0.307	-1.70207	8.62097e-07	adenylate cyclase
PA2226	PA2226	0.475	-1.07388	0.00664289	hypothetical protein
PA2247	bkdA1	0.095	-3.40105	1.21665e-15	2-oxoisovalerate dehydrogenase subunit alpha
PA2248	bkdA2	0.071	-3.81511	2.54233e-14	2-oxoisovalerate dehydrogenase subunit beta
PA2249	bkdB	0.065	-3.93621	1.84662e-14	branched-chain alpha-keto acid dehydrogenase complex lipoamide acyltransferase
PA2250	lpdV	0.051	-4.2881	6.08311e-15	branched-chain alpha-keto acid dehydrogenase complex dihydrolipoyl dehydrogenase
PA2262	PA2262	0.417	-1.26028	5.12738e-09	2-ketogluconate transporter
PA2263	PA2263	0.458	-1.12596	5.17087e-08	2-hydroxyacid dehydrogenase
PA2302	ambE	0.281	-1.83186	9.12396e-10	protein AmbE
PA2303	ambD	0.251	-1.99323	1.09999e-08	protein AmbD
PA2304	ambC	0.218	-2.19667	9.27148e-10	protein AmbC
PA2305	ambB	0.389	-1.36137	3.12518e-09	protein AmbB
PA2312	PA2312	0.429	-1.22093	0.0204719	transcriptional regulator
PA2322	PA2322	0.309	-1.69418	2.51837e-12	gluconate permease
PA2335	PA2335	2.065	1.04586	0.000490373	TonB-dependent receptor
PA2338	PA2338	0.378	-1.40425	0.00405202	maltose/mannitol ABC transporter substrate-binding protein
PA2342	mtlD	0.364	-1.45694	0.0113145	mannitol dehydrogenase
PA2358	PA2358	0.447	-1.16237	2.26308e-06	hypothetical protein
PA2365	PA2365	0.048	-4.37313	1.1707e-09	hypothetical protein
PA2366	PA2366	0.109	-3.19993	2.73208e-07	uricase
PA2367	PA2367	0.215	-2.21771	0.00133759	hypothetical protein
PA2381	PA2381	3.884	1.95773	8.31651e-06	hypothetical protein
PA2384	PA2384	0.111	-3.17408	0.00237148	hypothetical protein
PA2385	pvdQ	0.445	-1.16771	0.000804637	acyl-homoserine lactone acylase PvdQ
PA2386	pvdA	0.19	-2.3922	3.14526e-09	L-ornithine N5-oxygenase
PA2393	PA2393	0.284	-1.8161	0.000145204	dipeptidase
PA2394	pvdN	0.429	-1.2195	0.00766745	pyoverdine biosynthesis protein PvdN
PA2395	pvdO	0.302	-1.72809	0.000167989	pyoverdine biosynthesis protein PvdO
PA2398	fpvA	0.487	-1.03908	2.7092e-07	ferripyoverdine receptor
PA2411	PA2411	0.324	-1.62693	0.00173736	thioesterase
PA2413	pvdH	0.423	-1.24121	0.000441172	diaminobutyrate--2-oxoglutarate aminotransferase
PA2426	pvdS	0.22	-2.18743	9.00597e-06	extracytoplasmic-function sigma-70 factor
PA2432	bexR	3.124	1.64345	9.9242e-11	bistable expression regulator BexR
PA2444	glyA2	2.758	1.46387	7.86883e-08	serine hydroxymethyltransferase
PA2445	gcvP2	2.093	1.06532	5.6457e-09	glycine dehydrogenase
PA2481	PA2481	2.08	1.05663	8.14058e-09	hypothetical protein
PA2482	PA2482	2.099	1.06939	1.56582e-09	cytochrome C
PA2552	PA2552	0.396	-1.33756	1.47204e-08	acyl-CoA dehydrogenase
PA2553	PA2553	0.456	-1.13284	1.00845e-07	acyl-CoA thiolase
PA2554	PA2554	0.432	-1.21071	1.84787e-07	short-chain dehydrogenase
PA2555	PA2555	0.401	-1.31709	4.93664e-10	AMP-binding protein
PA2584	pgsA	0.291	-1.78017	4.68832e-10	CDP-diacylglycerol--glycerol-3-phosphate 3-phosphatidyltransferase
PA2587	pqsH	0.452	-1.1455	3.57744e-09	2-heptyl-3-hydroxy-4(1H)-quinolone synthase
PA2617	aat	2.096	1.0674	7.77813e-06	leucyl/phenylalanyl-tRNA--protein transferase
PA2623	icd	0.483	-1.05032	7.59387e-10	isocitrate dehydrogenase
PA2634	aceA	0.369	-1.4386	2.99154e-11	isocitrate lyase
PA2637	nuoA	0.48	-1.06021	4.53589e-08	NADH-quinone oxidoreductase subunit A
PA2662	PA2662	2.366	1.2427	2.28847e-08	hypothetical protein
PA2664	fhp	6.794	2.76435	3.75838e-13	flavohemoprotein
PA2686	pfeR	2.263	1.1781	7.76015e-07	two-component response regulator PfeR
PA2687	pfeS	2.116	1.08122	1.18441e-05	two-component sensor histidine kinase PfeS
PA2692	PA2692	0.305	-1.71235	5.2446e-09	transcriptional regulator
PA2697	PA2697	4.483	2.16447	0.000242633	hypothetical protein
PA2698	PA2698	3.566	1.8345	2.25271e-10	hydrolase
PA2754a	PA2754a	0.309	-1.69255	1.19218e-06	hypothetical protein
PA2762	PA2762	0.438	-1.18968	0.00563499	hypothetical protein
PA2763a	PA2763a	0.232	-2.1071	0.00134626	hypothetical protein
PA2767	PA2767	0.487	-1.03713	0.00196456	enoyl-CoA hydratase
PA2780	PA2780	0.497	-1.0075	1.69261e-07	hypothetical protein
PA2781	PA2781	0.382	-1.38789	1.14054e-06	hypothetical protein
PA2784	PA2784	3.197	1.67662	3.89894e-07	hypothetical protein
PA2785	PA2785	2.9	1.53593	0.0108265	hypothetical protein
PA2837	PA2837	2.426	1.27885	0.000860824	hypothetical protein
PA2853	oprI	0.445	-1.16794	3.34586e-10	outer membrane lipoprotein OprI
PA2857	PA2857	0.499	-1.00284	3.28891e-06	ABC transporter ATP-binding protein
PA2862	lipA	0.449	-1.15586	1.1636e-05	lactonizing lipase
PA2916	PA2916	2.257	1.17447	0.000922582	hypothetical protein
PA2938	PA2938	2.165	1.1142	7.28241e-06	transporter
PA2969	plsX	2.421	1.27561	2.05586e-09	phosphate acyltransferase
PA2985	PA2985	0.272	-1.87736	3.25446e-10	hypothetical protein
PA3038	PA3038	0.475	-1.07547	2.04589e-09	porin
PA3044	PA3044	2.671	1.41726	7.8016e-06	two-component sensor
PA3045	PA3045	2.447	1.29113	0.000143263	two-component response regulator
PA3049	rmf	0.323	-1.63046	8.17212e-09	ribosome modulation factor
PA3058	pelG	0.405	-1.30564	0.000324854	pellicle/biofilm biosynthesis Wzx-like polysaccharide transporter PelG
PA3059	pelF	0.357	-1.48541	1.4606e-06	pellicle/biofilm biosynthesis glycosyltransferase PelF
PA3060	pelE	0.201	-2.31637	2.97779e-06	pellicle/biofilm biosynthesis protein PelE
PA3061	pelD	0.301	-1.73144	1.97794e-07	pellicle/biofilm biosynthesis protein PelD
PA3062	pelC	0.189	-2.40521	0.0005307	pellicle/biofilm biosynthesis outer membrane protein PelC
PA3063	pelB	0.272	-1.87855	6.07381e-09	pellicle/biofilm biosynthesis protein PelB
PA3064	pelA	0.284	-1.81551	5.91221e-08	hypothetical protein
PA3069	PA3069	2.322	1.21524	1.25795e-08	hypothetical protein
PA3179	PA3179	2.459	1.29803	1.05211e-09	ribosomal large subunit pseudouridine synthase B
PA3195	gapA	0.471	-1.08515	6.92721e-10	glyceraldehyde 3-phosphate dehydrogenase
PA3226	PA3226	2.018	1.01279	1.05725e-07	hydrolase
PA3233	PA3233	0.436	-1.19761	3.51093e-08	hypothetical protein
PA3234	PA3234	0.379	-1.40019	6.68355e-10	acetate permease
PA3235	PA3235	0.461	-1.11865	2.87582e-06	hypothetical protein
PA3236	PA3236	0.498	-1.00568	9.66972e-06	glycine betaine-binding protein
PA3265	PA3265	0.438	-1.18942	0.000179499	transporter
PA3268	PA3268	0.441	-1.181	1.34113e-09	TonB-dependent receptor
PA3282	PA3282	2.339	1.22567	0.000945931	hypothetical protein
PA3327	PA3327	0.16	-2.6425	3.04805e-13	non-ribosomal peptide synthetase
PA3328	PA3328	0.155	-2.6932	5.72072e-09	FAD-dependent monooxygenase
PA3329	PA3329	0.115	-3.12586	1.20468e-10	hypothetical protein
PA3330	PA3330	0.123	-3.01784	1.25221e-10	short-chain dehydrogenase
PA3331	PA3331	0.122	-3.03945	2.25861e-11	cytochrome P450
PA3332	PA3332	0.112	-3.16359	8.48026e-09	hypothetical protein
PA3333	fabH2	0.161	-2.63789	1.92855e-09	3-oxoacyl-ACP synthase III
PA3334	PA3334	0.169	-2.5626	5.76146e-06	acyl carrier protein
PA3335	PA3335	0.251	-1.99677	8.81844e-07	hypothetical protein
PA3345	PA3345	0.413	-1.27592	1.80755e-05	hypothetical protein
PA3356	PA3356	0.305	-1.71296	2.53296e-11	hypothetical protein
PA3361	lecB	0.37	-1.43364	0.000279707	fucose-binding lectin PA-IIL
PA3389	PA3389	2.504	1.32405	5.02745e-05	ring-cleaving dioxygenase
PA3391	nosR	18.489	4.20857	4.37684e-16	regulatory protein NosR
PA3392	nosZ	20.122	4.3307	1.3166e-14	nitrous-oxide reductase
PA3393	nosD	7.53	2.91259	2.83041e-10	copper-binding periplasmic protein
PA3394	nosF	8.991	3.16854	3.57939e-06	copper ABC transporter ATP-binding protein
PA3395	nosY	2.436	1.28451	0.00221348	membrane protein NosY
PA3407	hasAp	0.413	-1.27669	0.000353645	heme acquisition protein HasA
PA3456	PA3456	2.45	1.29265	2.69478e-10	tRNA 5-methylaminomethyl-2-thiouridine biosynthesis bifunctional protein MnmC
PA3467	PA3467	0.487	-1.03779	0.00301007	major facilitator superfamily transporter
PA3477	rhlR	0.216	-2.21293	7.37637e-13	transcriptional regulator RhlR
PA3478	rhlB	0.438	-1.19195	1.88441e-05	rhamnosyltransferase subunit B
PA3479	rhlA	0.191	-2.39204	5.49754e-11	rhamnosyltransferase subunit A
PA3496	PA3496	0.219	-2.19426	9.70721e-10	hypothetical protein
PA3516	PA3516	2.153	1.10667	0.000410151	adenylosuccinate lyase
PA3523	PA3523	2.124	1.08671	0.00868182	resistance-nodulation-cell division (RND) efflux membrane fusion protein
PA3531	bfrB	0.472	-1.08391	2.70173e-10	bacterioferritin
PA3558	arnF	0.442	-1.17827	0.0179038	4-amino-4-deoxy-L-arabinose-phosphoundecaprenol flippase subunit ArnF
PA3570	mmsA	0.421	-1.24766	1.50321e-06	methylmalonate-semialdehyde dehydrogenase
PA3571	mmsR	0.458	-1.12583	1.8008e-06	transcriptional regulator MmsR
PA3580	PA3580	0.48	-1.0574	2.32389e-07	hypothetical protein
PA3581	glpF	0.263	-1.9254	1.23094e-10	glycerol uptake facilitator protein
PA3582	glpK	0.448	-1.15904	4.04959e-08	glycerol kinase
PA3602	PA3602	0.351	-1.51155	4.04667e-10	hypothetical protein
PA3608	potB	2.828	1.49965	1.19434e-06	polyamine ABC transporter permease PotB
PA3610	potD	2.09	1.06318	9.16729e-07	polyamine ABC transporter substrate-binding protein PotD
PA3661	PA3661	0.42	-1.25268	3.62457e-06	hypothetical protein
PA3688	PA3688	0.382	-1.38793	1.60713e-05	hypothetical protein
PA3691	PA3691	0.124	-3.01053	3.27865e-14	hypothetical protein
PA3692	lptF	0.131	-2.93752	3.64132e-13	outer membrane porin F
PA3713	spdH	2.062	1.04396	3.89084e-09	spermidine dehydrogenase SpdH
PA3724	lasB	0.391	-1.35566	6.40545e-09	elastase LasB
PA3762	PA3762	0.387	-1.37077	3.86994e-10	hypothetical protein
PA3790	oprC	2.055	1.03928	7.41123e-10	copper transport outer membrane porin OprC
PA3866	PA3866	0.242	-2.04981	1.9773e-13	pyocin protein
PA3873	narJ	2.711	1.43867	5.92962e-07	respiratory nitrate reductase subunit delta
PA3874	narH	2.641	1.40097	3.99808e-08	respiratory nitrate reductase subunit beta
PA3875	narG	4.689	2.22933	2.82329e-12	respiratory nitrate reductase subunit alpha
PA3876	narK2	4.121	2.04303	2.14382e-12	nitrite extrusion protein 2
PA3877	narK1	2.118	1.08246	8.55329e-10	nitrite extrusion protein 1
PA3911	PA3911	2.014	1.01038	7.3046e-07	hypothetical protein
PA3914	moeA1	5.935	2.56933	9.55328e-12	molybdenum cofactor biosynthesis protein A
PA3915	moaB1	3.907	1.96624	3.84313e-12	molybdopterin biosynthesis protein B
PA3919	PA3919	0.301	-1.73112	7.44351e-10	hypothetical protein
PA3920	PA3920	2.766	1.46804	3.1101e-09	metal transporting P-type ATPase
PA3922	PA3922	0.365	-1.45238	7.54281e-09	hypothetical protein
PA3923	PA3923	0.434	-1.20471	3.87417e-08	hypothetical protein
PA3928	PA3928	3.285	1.71582	9.97677e-07	hypothetical protein
PA3929	cioB	2.918	1.54499	4.33408e-09	cyanide insensitive terminal oxidase
PA3930	cioA	3.514	1.81314	5.30261e-11	cyanide insensitive terminal oxidase
PA3970	amn	0.129	-2.95667	5.80647e-14	AMP nucleosidase
PA4022	PA4022	0.356	-1.48894	5.21366e-11	aldehyde dehydrogenase
PA4023	PA4023	0.446	-1.16371	7.05439e-07	transporter
PA4031	ppa	0.17	-2.55679	2.69238e-14	inorganic pyrophosphatase
PA4080	PA4080	0.454	-1.13772	0.000247458	response regulator
PA4109	ampR	0.482	-1.05173	3.03734e-07	transcriptional regulator AmpR
PA4131	PA4131	2.253	1.17174	3.44126e-10	iron-sulfur protein
PA4132	PA4132	2.145	1.10085	6.69974e-10	hypothetical protein
PA4141	PA4141	0.423	-1.24111	3.81986e-07	hypothetical protein
PA4210	phzA1	0.073	-3.77696	0.000353944	phenazine biosynthesis protein
PA4211	phzB1	0.113	-3.15181	1.40683e-07	phenazine biosynthesis protein
PA4217	phzS	0.486	-1.03995	3.6039e-06	hypothetical protein
PA4224	pchG	0.45	-1.15325	1.40482e-09	pyochelin biosynthetic protein PchG
PA4225	pchF	0.483	-1.05127	6.07972e-10	pyochelin synthetase
PA4228	pchD	0.311	-1.68447	4.96531e-12	2%2C3-dihydroxybenzoate-AMP ligase
PA4229	pchC	0.339	-1.55915	2.62743e-10	pyochelin biosynthetic protein PchC
PA4230	pchB	0.248	-2.0105	5.37273e-09	isochorismate-pyruvate lyase
PA4231	pchA	0.304	-1.71822	3.51642e-11	salicylate biosynthesis isochorismate synthase
PA4307	pctC	0.225	-2.15373	7.82846e-12	chemotactic transducer PctC
PA4341	PA4341	0.473	-1.08153	0.00593069	transcriptional regulator
PA4349	PA4349	2.591	1.37334	1.92758e-10	hypothetical protein
PA4357	PA4357	2.587	1.37126	4.26262e-07	hypothetical protein
PA4358	PA4358	3.25	1.70041	7.10271e-12	ferrous iron transporter B
PA4359	PA4359	3.814	1.93149	5.60606e-09	ferrous iron transporter A
PA4365	PA4365	2.34	1.22653	0.0186082	transporter
PA4371	PA4371	2.098	1.06931	1.5454e-08	hypothetical protein
PA4427	sspB	0.273	-1.87173	5.7288e-11	ClpXP protease specificity-enhancing factor
PA4428	sspA	0.222	-2.17172	2.60182e-10	stringent starvation protein A
PA4429	PA4429	0.149	-2.74755	8.28328e-15	cytochrome C1
PA4430	PA4430	0.148	-2.75951	5.10718e-15	cytochrome b
PA4431	PA4431	0.151	-2.72475	1.68506e-14	iron-sulfur protein
PA4434	PA4434	0.407	-1.29566	8.11923e-10	oxidoreductase
PA4435	PA4435	0.32	-1.64171	3.14402e-08	acyl-CoA dehydrogenase
PA4436	PA4436	0.446	-1.16496	7.7275e-08	transcriptional regulator
PA4437	PA4437	0.379	-1.39953	6.62521e-05	hypothetical protein
PA4470	fumC1	0.494	-1.01628	2.51057e-05	fumarate hydratase
PA4496	PA4496	0.422	-1.24406	9.33895e-10	ABC transporter
PA4514	PA4514	0.325	-1.6194	2.04993e-11	iron transport outer membrane receptor
PA4519	speC	0.383	-1.3837	2.01202e-10	ornithine decarboxylase
PA4587	ccpR	3.238	1.6951	4.51971e-12	cytochrome C551 peroxidase
PA4588	gdhA	0.072	-3.79396	2.77565e-13	glutamate dehydrogenase
PA4589	PA4589	0.498	-1.00627	5.54529e-05	hypothetical protein
PA4596	PA4596	5.476	2.45316	1.14191e-13	transcriptional regulator
PA4597	oprJ	6.672	2.73817	1.20749e-10	multidrug efflux outer membrane protein OprJ
PA4598	mexD	9.742	3.28418	1.96718e-14	resistance-nodulation-cell division (RND) multidrug efflux transporter MexD
PA4599	mexC	8.429	3.0753	8.38265e-12	resistance-nodulation-cell division (RND) multidrug efflux membrane fusion protein MexC
PA4600	nfxB	0.267	-1.90369	9.65559e-10	transcriptional regulator NfxB
PA4603	PA4603	0.373	-1.42088	1.0333e-06	hypothetical protein
PA4604	PA4604	0.359	-1.47825	1.23879e-09	hypothetical protein
PA4605	PA4605	0.297	-1.75289	2.53707e-08	hypothetical protein
PA4606	PA4606	0.328	-1.60624	3.32206e-12	hypothetical protein
PA4607	PA4607	0.356	-1.48978	5.59782e-09	hypothetical protein
PA4624	PA4624	0.174	-2.52416	1.28356e-11	hypothetical protein
PA4625	PA4625	0.118	-3.08535	2.48768e-14	hypothetical protein
PA4640	mqoB	0.492	-1.02198	1.34547e-09	malate:quinone oxidoreductase
PA4646	upp	0.04	-4.6311	2.45292e-13	uracil phosphoribosyltransferase
PA4647	uraA	0.094	-3.41825	1.1938e-12	uracil permease
PA4669	ipk	0.403	-1.3099	3.5009e-10	4-diphosphocytidyl-2C-methyl-D-erythritol kinase
PA4694	ilvC	2.45	1.29254	3.41915e-11	ketol-acid reductoisomerase
PA4695	ilvH	2.659	1.41069	9.06358e-10	acetolactate synthase small subunit
PA4696	ilvI	3.121	1.64217	1.58425e-12	acetolactate synthase 3 catalytic subunit
PA4710	phuR	0.35	-1.51467	6.63376e-08	heme/hemoglobin uptake outer membrane receptor PhuR
PA4728	folK	2.091	1.06386	1.43737e-06	2-amino-4-hydroxy-6-hydroxymethyldihydropteridine pyrophosphokinase
PA4732	pgi	0.243	-2.0432	5.19011e-13	glucose-6-phosphate isomerase
PA4738	PA4738	0.455	-1.13659	0.0003026	hypothetical protein
PA4765	omlA	0.291	-1.78121	2.36679e-12	outer membrane lipoprotein OmlA
PA4825	mgtA	2.069	1.04866	1.34572e-07	Mg(2+) transport ATPase
PA4832	PA4832	2.104	1.07294	6.87508e-05	short-chain dehydrogenase
PA4913	PA4913	0.448	-1.15715	5.06828e-08	ABC transporter
PA4918	PA4918	0.479	-1.06204	1.03635e-09	hypothetical protein
PA4959	fimX	0.456	-1.13231	6.21727e-10	protein FimX
PA4994	PA4994	2.022	1.01595	6.56347e-05	acyl-CoA dehydrogenase
PA5030	PA5030	0.23	-2.11861	1.90824e-12	major facilitator superfamily transporter
PA5102	PA5102	2.323	1.21622	0.00427067	hypothetical protein
PA5117	typA	0.456	-1.13212	2.45921e-10	regulatory protein TypA
PA5118	thiI	0.266	-1.91176	2.17798e-12	thiamine biosynthesis protein ThiI
PA5153	PA5153	0.463	-1.10944	2.68365e-08	amino acid ABC transporter substrate-binding protein
PA5171	arcA	2.038	1.02698	2.96041e-08	arginine deiminase
PA5172	arcB	2.619	1.38898	1.59853e-10	ornithine carbamoyltransferase
PA5173	arcC	3.033	1.6006	1.64073e-11	carbamate kinase
PA5220	PA5220	0.34	-1.5557	3.04348e-07	hypothetical protein
PA5311	PA5311	2.626	1.39272	1.17445e-05	major facilitator superfamily transporter
PA5312	PA5312	2.41	1.26926	5.05643e-11	aldehyde dehydrogenase
PA5348	PA5348	0.371	-1.42924	1.69594e-09	DNA-binding protein
PA5357	PA5357	2.422	1.27643	5.64692e-09	hypothetical protein
PA5396	PA5396	0.323	-1.62835	3.99729e-08	hypothetical protein
PA5397	PA5397	0.423	-1.24109	0.000108716	hypothetical protein
PA5398	dgcA	0.487	-1.0383	2.45303e-07	dimethylglycine catabolism protein DgcA
PA5399	dgcB	0.459	-1.12406	0.000115037	dimethylglycine catabolism protein DgcB
PA5400	PA5400	0.491	-1.02642	9.45567e-05	electron transfer flavoprotein subunit alpha
PA5410	gbcA	0.38	-1.3972	1.63418e-09	protein GbcA
PA5411	gbcB	0.317	-1.65768	1.54081e-08	protein GbcB
PA5415	glyA1	0.343	-1.54433	2.60338e-09	serine hydroxymethyltransferase
PA5416	soxB	0.372	-1.42683	1.04951e-07	sarcosine oxidase subunit beta
PA5417	soxD	0.39	-1.35682	0.00622314	sarcosine oxidase subunit delta
PA5418	soxA	0.326	-1.61665	7.15993e-10	sarcosine oxidase subunit alpha
PA5419	soxG	0.469	-1.09323	0.00102402	sarcosine oxidase subunit gamma
PA5420	purU2	0.315	-1.66717	2.48464e-05	formyltetrahydrofolate deformylase
PA5421	fdhA	0.342	-1.5498	3.00979e-08	glutathione-independent formaldehyde dehydrogenase
PA5530	PA5530	0.365	-1.456	2.16706e-10	MFS dicarboxylate transporter
PA5546	PA5546	0.494	-1.01881	1.82207e-08	hypothetical protein
PA5564	gidB	0.468	-1.09394	1.75105e-06	16S rRNA methyltransferase GidB
PA5565	gidA	0.355	-1.49546	1.25227e-11	tRNA uridine 5-carboxymethylaminomethyl modification protein GidA

## Sheet: S4
Table S4. Transcriptomic comparison of pemR and PA14ΔmvfR
Gene Name	pemR	ΔmvfR	Gene description
pqsA	Down	Down	anthranilate--CoA ligase
pqsB	Down	Down	hypothetical protein
pqsC	Down	Down	hypothetical protein
pqsD	Down	Down	3-oxoacyl-ACP synthase
pqsE	Down	Down	thioesterase PqsE
phnA	Down	Down	anthranilate synthase component I
phnB	Down	Down	anthranilate synthase component II
pqsH	Down	Down	2-heptyl-3-hydroxy-4(1H)-quinolone synthase
rhlR	Down	Down	transcriptional regulator RhlR
rhlI	Down	Down	autoinducer synthesis protein RhlI
rhlA	Down	Down	rhamnosyltransferase subunit A
rhlB	Down	Down	rhamnosyltransferase subunit B
rhlC	Down	Down	rhamnosyltransferase
phzA1	Down	Down	phenazine biosynthesis protein
phzB1	Down	Down	phenazine biosynthesis protein
phzS	Down	Down	hypothetical protein
antR	Up	Up	probable transcriptional regulator
antA	Up	Up	anthranilate dioxygenase large subunit
antB	Up	Up	anthranilate dioxygenase small subunit
antC	Up	Up	anthranilate dioxygenase reductase
hcp1	Down	Down	secreted protein Hcp
hcp2	Down	Down	secreted protein Hcp
hcp3	Down	Down	secreted protein Hcp
lecB	Down	Down	fucose-binding lectin PA-IIL

## Sheet: S5
Table S5. Primers used in this study.
Primer	Sequence (5'→3') a	Application
pME6032-pemR-S	TAgaattcATGGCCGAAATTACGAAGCTGC	Protein Cloning
pME6032-pemR-A	TTaagcttATTTGCCTTCTTCGCAAACTTCTTCA
pME6032-orf03-S	GCgaattcGTGATCGCTGGTGCGTCC
pME6032-orf03-A	GCaagcttTCAAGGAGCATTCCGCAT
pME6032-orf05-S	GCgaattcATGACACTTGACGAAGCC
pME6032-orf05-A	GCaagcttTCAAGCGGTCGCGCAAGC
pME6032-orf06-S	GCgaattcATGGGCGCATACACCGTA
pME6032-orf06-A	GCaagcttTCAATAATAGTCGTCGGG
pME6032-orf07-S	GCgaattcATGCCTACCATTGCCGAA
pME6032-orf07-A	GCaagcttTCAATCTTTTTTGCCGAT
pME6032-orf08-S	GCgaattcGTGATCGCTGGTGCGTCC
pME6032-orf08-A	GCaagcttTCAAGGAGCATTCCGCAT
pME6032-orf11-S	GCgaattcATGACACTTGACGAAGCC
pME6032-orf11-A	GCaagcttTCAAGCGGTCGCGCAAGC
pME6032-orf12-S	GCgaattcATGGGCGCATACACCGTA
pME6032-orf12-A	GCaagcttTCAATAATAGTCGTCGGG
pME6032-orf13-S	GCgaattcATGCCTACCATTGCCGAA
pME6032-orf13-A	GCaagcttTCAATCTTTTTTGCCGAT
pME6032-orf15-S	GCgaattcATGTACGCACTTATTCTT
pME6032-orf15-A	GCaagcttTCATTCCTGCGACCGCCA
pME6032-orf16-S	GCgaattcATGAAGCGTAATGTTAAA
pME6032-orf16-A	GCaagcttTCAACGCAAAATATTTTC
pME6032-orf22-S	GCgaattcATGGCTAAGTCCAAGAAG
pME6032-orf22-A	GCaagcttTTAAGCGGTGCGCCAGAC
pME6032-orf23-S	GCgaattcGTGTCGAATAACGAAGCG
pME6032-orf23-A	GCaagcttTTACTTCGGCATCCAACG
pME6032-orf25-S	GCgaattcATGTGGGCTATCATCGTA
pME6032-orf25-A	GCaagcttTTAGTCGCGCGACCATTC
pME6032-orf29-S	GCgaattcATGACCGACCAACGTAAC
pME6032-orf29-A	GCaagcttTTAATGGCGAGTGCGGGC
pME6032-orf38-S	GCgaattcATGAAACCTGCAAAGATT
pME6032-orf38-A	GCaagcttTTACTGCGCCGGGTTCGG
pME6032-orf40-S	GCgaattcATGCAACGCATTGTCTAT
pME6032-orf40-A	GCaagcttTTACGGTGTCGGGGTGAA
pME6032-orf41-S	GCgaattcATGGCACGCTTTGACCGC
pME6032-orf41-A	GCaagcttTCATGCTTGAAAAACTAC
pME6032-orf46-S	GCgaattcATGCGGGCGGGCCAGCCG
pME6032-orf46-A	GCaagcttCTAACGGCCAGACTTAGA
pME6032-orf49-S	GCgaattcATGACAACGCAAATTGA
pME6032-orf49-A	GCaagcttTTAGAACGGTATATCGTC
pME6032-orf50-S	GCgaattcATGCCAAGCAAGAAAAGC
pME6032-orf50-A	GCaagcttCTAGACATTTTGCGTTGT
pME6032-orf51-S	GCgaattcTTAGCGTGCGCCCCAAGG
pME6032-orf51-A	GCaagcttAGGTTGAATCAGTTGCAT
pME6032-orf52-S	GCgaattcATGAAATACGTAATGTTCAAGA
pME6032-orf52-A	GCaagcttTCATTCATACATTGCGCC
pME6032-orf53-S	GCgaattcTTGCACCTTTCAAAGTCG
pME6032-orf53-A	GCaagcttCTATACCCGACAAAATTC
pME6032-orf54-S	GCgaattcATGGCAAAAGCAATCGCA
pME6032-orf54-A	GCaagctttCAATAGCCCGGCATCAT
pME6032-orf55-S	GCgaattcATGTTCGCCCATTACTTC
pME6032-orf55-A	GCaagcttTTAGAAGTTCCAAGGCTGCG
pME6032-orf56-S	GCgaattcATGGAAATCCGCATAGACA
pME6032-orf56-A	GCaagcttTTAGAATGCGAACAAGTG
pME6032-orf57-S	GCgaattcATGATTCGACAAATTGAC
pME6032-orf57-A	GCaagcttTTAAATTTCGGCTGAAAC
pME6032-orf58-S	GCgaattcATGACCTATCAAATTGTC
pME6032-orf58-A	GCaagctttCATGCGATCCGCGCAAC
pME6032-orf60-S	GCgaattcGTGTTTGCGCCGCATTAT
pME6032-orf60-A	GCaagcttTTAAATGCGATCTTCACC
pME6032-orf61-S	GCgaattcGTGAAGATCGCATTTAAC
pME6032-orf61-A	GCaagctttCAACCTTTGCGGTAACG
pME6032-orf62-S	GCgaattcATGGCCGACGAAATAGAC
pME6032-orf62-A	GCaagcttTCATTTTATGCCCCTTGC
pME6032-orf63-S	GCgaattcATGAACAAGGATGAAGCC
pME6032-orf63-A	GCaagcttTTAGCGGAAGCCCGGTAT
pME6032-orf65-S	GCgaattcATGGACTGCCTGAAATGC
pME6032-orf65-A	GCaagctttCAAGTGTCATTTTCGTT
pME6032-pemRS34A-S	GCGTTAAGCCAAGACTTCGCAACGCCCATAGCTTCG
pME6032-pemRS34A-A	CGAAGCTATGGGCGTTGCGAAGTCTTGGCTTAACGC
mini-CTX-flag-mvfR-S	CAAtctagaAGTCGCTACACCTGAAGG
mini-CTX-flag-mvfR-A	CAAgaattcCTCTGGTGCGGCGCGCTGGCGCACCACC
pET28a-pemR-S	TAgaattcATGGCCGAAATTACGAAGCTGC	Protein expression
pET28a-pemR-A	TTaagcttATTTGCCTTCTTCGCAAACTTCTTCA
pKT25/pUT18C-PemR-S	TAtctagaGATGGCCGAAATTACGAAGCTGC	Bacterial two-hybrid assay
pKT25/pUT18C-PemR-A	TAggatccATTTGCCTTCTTCGCAAAC
mini-CTX-lux-mvfR-S	TAaagcttAGTCGCTACACCTGAAGGCGCAAC	lux-based reporter
mini-CTX-lux-mvfR-A	TAgaattcCCCTTATTCCTTTTATTGGGTG
P-mvfR-S	CCCTTATTCCTTTTATTGGGTG	Promoter amplification
P-mvfR-A	AGTCGCTACACCTGAAGGCGCA
P-rhlR-S	TGCAGTAAGCCCTGATCGATAA
P-rhlR-A	ACGGTGCTGGCATAACAG
P-fleQ-S	GTTTTTCATGGCTTTGTGCC
P-fleQ-A	TTTGATCAGCTGCCTTGCAT
P-pilG-S	GGGAATTCCTCCGAAA
P-pilG-A	GTTCGCCCTATATCGACT
rhlR-S	ACGGTGCTGGCATAACAGATAGGGT	qPCR
rhlR-A	ACCCTATCTGTTATGCCAGCACCGT
phnA-S	ATGGGCGCGAGGAGGTGGCTCGTGA
phnA-A	TCACGAGCCACCTCCTCGCGCCCAT
pelA-S	ATGCGGTTCAGCAAGAAAGGAATCG
pelA-A	CGATTCCTTTCTTGCTGAACCGCAT
pscB-S	ATGGATCATCTGTTGAGCGGATTGG
pscB-A	CCAATCCGCTCAACAGATGATCCAT
qscR-S	ATGCATGATGAGAGAGAGGGATATC
qscR-A	GATATCCCTCTCTCTCATCATGCAT
phzG2-S	GTGATGGGCGTCAACGCGAACATTT
phzG2-A	AAATGTTCGCGTTGACGCCCATCAC
pqsA-S	GCAATACACCTCGGGTTCCAC
pqsA-A	CAATGCCAGCAACTCCGTAGC
fliM-S	ATGGCCGTGCAAGATCTGCTTTCCC
fliM-A	GGGAAAGCAGATCTTGCACGGCCAT
flhA-S	GTGGATCGCACGCAACTGATCAGCA
flhA-A	TGCTGATCAGTTGCGTGCGATCCAC
pemR-S	TGCCTTCTTCGCAAACTTCT
pemR-A	GCTGGCTGTTGGCACTATTG
orf18-S	GCGCTGGACAGCGTAGAACC
orf18-A	AAGCAATGGACACGAAAGAA
flgB-S	ATGAGCATCAGTTTCGACAGAGCAC
flgB-A	GTGCTCTGTCGAAACTGATGCTCAT
a Restriction sites displayed in lowercase.
